# Supplementary material for: Expression and purification of human neutrophil proteinase 3 from insect cells and characterization of ligand binding
Source: PLoS One. 2024 Jun 25;19(6):e0294827. doi: 10.1371/journal.pone.0294827 (PMC11198849; doi:10.1371/journal.pone.0294827)
Supplement: S2 Raw data — (XLSX) [file pone.0294827.s003.xlsx]

## Sheet: Table 1
kinetics 1:1
	Molecule ID	BAY-85-8501
		Rep1	Rep2	Rep3	Average	STDEV
	KD (M)	1.37e-08	1.09e-08	1.66e-08	1.37333e-08	2.85015e-09
	Kon (1/Ms)	221000	161000	292000	224667	65576.9
	Koff (1/s)	0.003	0.00176	0.0048	0.00318667	0.00152857
affinity data
	Molecule ID	BAY-85-8501					Alvelestat
		Rep1	Rep2	Rep3	Average	STDEV	Rep1	Rep2	Rep3	Average	STDEV
	Steady state KD (M)	2.6e-08	4.4e-08	1.6e-08	2.86667e-08	1.41892e-08	1.953e-05	1.26e-05	8.36e-06	1.34967e-05	5.63873e-06

## Sheet: Fig 5a - Bay-85-8501
Cycle: 5 BAY-85 1 nM_X	Cycle: 5 BAY-85 1 nM_Y	Cycle: 7 BAY-85 10 nM_X	Cycle: 7 BAY-85 10 nM_Y	Cycle: 8 BAY-85 20 nM_X	Cycle: 8 BAY-85 20 nM_Y	Cycle: 9 BAY-85 50 nM_X	Cycle: 9 BAY-85 50 nM_Y	Cycle: 10 BAY-85 100 nM_X	Cycle: 10 BAY-85 100 nM_Y	Cycle: 11 BAY-85 500 nM_X	Cycle: 11 BAY-85 500 nM_Y
-60.06	0.233276	-60.06	0.485107	-60.06	0.281738	-60.06	0.527222	-60.06	0.452026	-60.06	0.456299
-59.96	0.230103	-59.96	0.475708	-59.96	0.273193	-59.96	0.531128	-59.96	0.452759	-59.96	0.460938
-59.86	0.244995	-59.86	0.483521	-59.86	0.294189	-59.86	0.520874	-59.86	0.480103	-59.86	0.483643
-59.76	0.23938	-59.76	0.477173	-59.76	0.320801	-59.76	0.496704	-59.76	0.508179	-59.76	0.497559
-59.66	0.226196	-59.66	0.460815	-59.66	0.33252	-59.66	0.473267	-59.66	0.515259	-59.66	0.508545
-59.56	0.205932	-59.56	0.461548	-59.56	0.341064	-59.56	0.450562	-59.56	0.52771	-59.56	0.53125
-59.46	0.194214	-59.46	0.459351	-59.46	0.363037	-59.46	0.444458	-59.46	0.533325	-59.46	0.539063
-59.36	0.176147	-59.36	0.450562	-59.36	0.373047	-59.36	0.450562	-59.36	0.536255	-59.36	0.554688
-59.26	0.171509	-59.26	0.448364	-59.26	0.362305	-59.26	0.445923	-59.26	0.530151	-59.26	0.542969
-59.16	0.155151	-59.16	0.429565	-59.16	0.356689	-59.16	0.445923	-59.16	0.53479	-59.16	0.530518
-59.06	0.148071	-59.06	0.417114	-59.06	0.347412	-59.06	0.436646	-59.06	0.537964	-59.06	0.511719
-58.96	0.148071	-58.96	0.402954	-58.96	0.337158	-58.96	0.435669	-58.96	0.537109	-58.96	0.5
-58.86	0.144897	-58.86	0.40686	-58.86	0.336426	-58.86	0.434937	-58.86	0.54187	-58.86	0.496826
-58.76	0.144897	-58.76	0.394409	-58.76	0.329346	-58.76	0.418579	-58.76	0.526978	-58.76	0.496826
-58.66	0.139526	-58.66	0.392944	-58.66	0.334961	-58.66	0.421753	-58.66	0.515259	-58.66	0.499268
-58.56	0.148071	-58.56	0.386597	-58.56	0.340332	-58.56	0.437378	-58.56	0.518433	-58.56	0.495361
-58.46	0.156616	-58.46	0.383423	-58.46	0.330078	-58.46	0.427856	-58.46	0.512817	-58.46	0.501465
-58.36	0.150512	-58.36	0.381958	-58.36	0.3396	-58.36	0.417114	-58.36	0.525513	-58.36	0.50708
-58.26	0.144897	-58.26	0.378784	-58.26	0.33252	-58.26	0.414673	-58.26	0.500366	-58.26	0.503906
-58.16	0.127808	-58.16	0.37561	-58.16	0.316162	-58.16	0.408447	-58.16	0.495728	-58.16	0.503906
-58.06	0.140259	-58.06	0.381958	-58.06	0.328613	-58.06	0.421753	-58.06	0.518433	-58.06	0.511719
-57.96	0.131714	-57.96	0.394409	-57.96	0.344971	-57.96	0.426392	-57.96	0.52771	-57.96	0.511719
-57.86	0.12146	-57.86	0.398315	-57.86	0.335693	-57.86	0.421753	-57.86	0.530151	-57.86	0.503906
-57.76	0.140991	-57.76	0.415405	-57.76	0.341797	-57.76	0.438843	-57.76	0.519897	-57.76	0.503906
-57.66	0.138672	-57.66	0.420166	-57.66	0.326294	-57.66	0.424805	-57.66	0.510498	-57.66	0.482788
-57.56	0.133178	-57.56	0.414673	-57.56	0.317627	-57.56	0.41626	-57.56	0.51062	-57.56	0.477295
-57.46	0.12854	-57.46	0.401489	-57.46	0.316162	-57.46	0.410034	-57.46	0.49646	-57.46	0.47583
-57.36	0.128539	-57.36	0.402954	-57.36	0.317627	-57.36	0.411499	-57.36	0.492554	-57.36	0.469482
-57.26	0.125366	-57.26	0.385864	-57.26	0.298096	-57.26	0.402222	-57.26	0.487915	-57.26	0.445313
-57.16	0.116089	-57.16	0.359253	-57.16	0.272461	-57.16	0.379517	-57.16	0.463745	-57.16	0.424316
-57.06	0.101196	-57.06	0.352173	-57.06	0.258301	-57.06	0.363892	-57.06	0.452759	-57.06	0.414795
-56.96	0.074585	-56.96	0.339722	-56.96	0.248047	-56.96	0.363892	-56.96	0.449585	-56.96	0.395264
-56.86	0.0848389	-56.86	0.346802	-56.86	0.25293	-56.86	0.367798	-56.86	0.447388	-56.86	0.393066
-56.76	0.0933838	-56.76	0.34436	-56.76	0.263672	-56.76	0.369263	-56.76	0.45813	-56.76	0.39209
-56.66	0.101196	-56.66	0.359253	-56.66	0.280273	-56.66	0.378052	-56.66	0.468384	-56.66	0.394531
-56.56	0.101196	-56.56	0.366333	-56.56	0.281738	-56.56	0.38269	-56.56	0.466919	-56.56	0.401611
-56.46	0.113647	-56.46	0.359253	-56.46	0.289551	-56.46	0.384888	-56.46	0.473755	-56.46	0.390625
-56.36	0.107544	-56.36	0.359253	-56.36	0.277832	-56.36	0.374146	-56.36	0.4552	-56.36	0.393799
-56.26	0.113647	-56.26	0.354614	-56.26	0.286377	-56.26	0.372437	-56.26	0.444946	-56.26	0.402344
-56.16	0.10437	-56.16	0.352173	-56.16	0.2771	-56.16	0.356079	-56.16	0.430054	-56.16	0.400024
-56.06	0.105835	-56.06	0.352905	-56.06	0.278564	-56.06	0.352905	-56.06	0.430054	-56.06	0.418701
-55.96	0.113647	-55.96	0.366333	-55.96	0.277832	-55.96	0.372437	-55.96	0.44812	-55.96	0.428955
-55.86	0.119262	-55.86	0.370972	-55.86	0.293457	-55.86	0.394409	-55.86	0.461426	-55.86	0.445313
-55.76	0.105835	-55.76	0.354614	-55.76	0.293457	-55.76	0.38269	-55.76	0.463745	-55.76	0.4375
-55.66	0.101196	-55.66	0.342896	-55.66	0.2771	-55.66	0.367798	-55.66	0.444946	-55.66	0.417236
-55.56	0.0894777	-55.56	0.361572	-55.56	0.279297	-55.56	0.37561	-55.56	0.452759	-55.56	0.434326
-55.46	0.0926514	-55.46	0.369507	-55.46	0.28418	-55.46	0.37561	-55.46	0.456665	-55.46	0.453125
-55.36	0.101196	-55.36	0.367798	-55.36	0.293457	-55.36	0.38269	-55.36	0.460571	-55.36	0.460205
-55.26	0.0894775	-55.26	0.358521	-55.26	0.278564	-55.26	0.364624	-55.26	0.444214	-55.26	0.438232
-55.16	0.100464	-55.16	0.347534	-55.16	0.280273	-55.16	0.363159	-55.16	0.436401	-55.16	0.436768
-55.06	0.0941159	-55.06	0.342896	-55.06	0.274658	-55.06	0.331909	-55.06	0.433228	-55.06	0.417236
-54.96	0.0980225	-54.96	0.336548	-54.96	0.27002	-54.96	0.321655	-54.96	0.430054	-54.96	0.414063
-54.86	0.0770261	-54.86	0.319458	-54.86	0.266846	-54.86	0.309204	-54.86	0.417603	-54.86	0.387451
-54.76	0.0792236	-54.76	0.293579	-54.76	0.27002	-54.76	0.302124	-54.76	0.403442	-54.76	0.390625
-54.66	0.0770264	-54.66	0.296021	-54.66	0.269287	-54.66	0.297485	-54.66	0.420776	-54.66	0.394531
-54.56	0.054321	-54.56	0.273315	-54.56	0.254395	-54.56	0.289673	-54.56	0.412964	-54.56	0.394531
-54.46	0.0457764	-54.46	0.25769	-54.46	0.253662	-54.46	0.296021	-54.46	0.413696	-54.46	0.393799
-54.36	0.0418704	-54.36	0.270142	-54.36	0.246582	-54.36	0.301392	-54.36	0.421509	-54.36	0.410889
-54.26	0.0550537	-54.26	0.305298	-54.26	0.247314	-54.26	0.317749	-54.26	0.442505	-54.26	0.446045
-54.16	0.050415	-54.16	0.303833	-54.16	0.242676	-54.16	0.332642	-54.16	0.452026	-54.16	0.448486
-54.06	0.0465088	-54.06	0.316284	-54.06	0.23877	-54.06	0.34436	-54.06	0.464478	-54.06	0.460938
-53.96	0.0628662	-53.96	0.328003	-53.96	0.258301	-53.96	0.363892	-53.96	0.488647	-53.96	0.480469
-53.86	0.0801996	-53.86	0.342896	-53.86	0.277832	-53.86	0.371704	-53.86	0.498901	-53.86	0.492188
-53.76	0.0706787	-53.76	0.335815	-53.76	0.281738	-53.76	0.388062	-53.76	0.495728	-53.76	0.480469
-53.66	0.081665	-53.66	0.352173	-53.66	0.281738	-53.66	0.399048	-53.66	0.502808	-53.66	0.492188
-53.56	0.0777579	-53.56	0.367065	-53.56	0.286377	-53.56	0.411499	-53.56	0.500366	-53.56	0.485107
-53.46	0.0777588	-53.46	0.359253	-53.46	0.272461	-53.46	0.402222	-53.46	0.474731	-53.46	0.468018
-53.36	0.0823971	-53.36	0.378784	-53.36	0.271484	-53.36	0.411499	-53.36	0.473755	-53.36	0.460938
-53.26	0.0894775	-53.26	0.386597	-53.26	0.2771	-53.26	0.417114	-53.26	0.471558	-53.26	0.456299
-53.16	0.101196	-53.16	0.39978	-53.16	0.262207	-53.16	0.411499	-53.16	0.469849	-53.16	0.449951
-53.06	0.0925282	-53.06	0.400635	-53.06	0.250488	-53.06	0.394287	-53.06	0.442627	-53.06	0.428833
-52.96	0.09729	-52.96	0.395142	-52.96	0.230225	-52.96	0.367798	-52.96	0.422241	-52.96	0.394531
-52.86	0.0933827	-52.86	0.378052	-52.86	0.215332	-52.86	0.355347	-52.86	0.393433	-52.86	0.370361
-52.76	0.0784912	-52.76	0.363159	-52.76	0.188721	-52.76	0.313843	-52.76	0.355835	-52.76	0.345215
-52.66	0.0699463	-52.66	0.35144	-52.66	0.179443	-52.66	0.294312	-52.66	0.327759	-52.66	0.335938
-52.56	0.07312	-52.56	0.328003	-52.56	0.172363	-52.56	0.273315	-52.56	0.314575	-52.56	0.327393
-52.46	0.0738525	-52.46	0.324097	-52.46	0.167725	-52.46	0.273315	-52.46	0.312866	-52.46	0.328857
-52.36	0.0582276	-52.36	0.318726	-52.36	0.168457	-52.36	0.254517	-52.36	0.307495	-52.36	0.322754
-52.26	0.0699463	-52.26	0.329468	-52.26	0.177002	-52.26	0.270874	-52.26	0.328491	-52.26	0.33667
-52.16	0.0777588	-52.16	0.315552	-52.16	0.180176	-52.16	0.281128	-52.16	0.335571	-52.16	0.339844
-52.06	0.0848392	-52.06	0.324829	-52.06	0.199707	-52.06	0.305298	-52.06	0.342651	-52.06	0.346924
-51.96	0.09021	-51.96	0.331177	-51.96	0.210693	-51.96	0.317749	-51.96	0.336304	-51.96	0.352295
-51.86	0.0972894	-51.86	0.34436	-51.86	0.223877	-51.86	0.324097	-51.86	0.34729	-51.86	0.366455
-51.76	0.0987549	-51.76	0.336548	-51.76	0.208252	-51.76	0.290405	-51.76	0.31604	-51.76	0.353027
-51.66	0.098877	-51.66	0.35376	-51.66	0.198853	-51.66	0.292725	-51.66	0.306641	-51.66	0.357788
-51.56	0.106567	-51.56	0.356079	-51.56	0.191895	-51.56	0.282593	-51.56	0.294067	-51.56	0.356201
-51.46	0.10437	-51.46	0.327271	-51.46	0.184082	-51.46	0.261597	-51.46	0.29187	-51.46	0.348389
-51.36	0.0933831	-51.36	0.307739	-51.36	0.159912	-51.36	0.25061	-51.36	0.276978	-51.36	0.35083
-51.26	0.081665	-51.26	0.28894	-51.26	0.133301	-51.26	0.238892	-51.26	0.269897	-51.26	0.339111
-51.16	0.0653076	-51.16	0.281128	-51.16	0.116943	-51.16	0.225708	-51.16	0.275513	-51.16	0.332031
-51.06	0.05188	-51.06	0.266235	-51.06	0.111328	-51.06	0.224731	-51.06	0.262085	-51.06	0.324951
-50.96	0.0535889	-50.96	0.260864	-50.96	0.116943	-50.96	0.231812	-50.96	0.269897	-50.96	0.33667
-50.86	0.0699463	-50.86	0.28186	-50.86	0.126221	-50.86	0.253784	-50.86	0.29187	-50.86	0.355469
-50.76	0.0621338	-50.76	0.281128	-50.76	0.136475	-50.76	0.251343	-50.76	0.289429	-50.76	0.346924
-50.66	0.0582275	-50.66	0.293579	-50.66	0.141846	-50.66	0.269409	-50.66	0.296509	-50.66	0.356201
-50.56	0.0731198	-50.56	0.299194	-50.56	0.151367	-50.56	0.277954	-50.56	0.303589	-50.56	0.358643
-50.46	0.06604	-50.46	0.296753	-50.46	0.137207	-50.46	0.266235	-50.46	0.28479	-50.46	0.346924
-50.36	0.0714111	-50.36	0.309937	-50.36	0.142578	-50.36	0.27478	-50.36	0.28479	-50.36	0.353027
-50.26	0.0770264	-50.26	0.310913	-50.26	0.131836	-50.26	0.276489	-50.26	0.287964	-50.26	0.354736
-50.16	0.0653076	-50.16	0.300659	-50.16	0.121582	-50.16	0.254517	-50.16	0.265259	-50.16	0.348389
-50.06	0.0465088	-50.06	0.284302	-50.06	0.0981445	-50.06	0.230347	-50.06	0.241821	-50.06	0.342285
-49.96	0.0582275	-49.96	0.278687	-49.96	0.103516	-49.96	0.23645	-49.96	0.245728	-49.96	0.344482
-49.86	0.0457762	-49.86	0.279663	-49.86	0.0927734	-49.86	0.214722	-49.86	0.250488	-49.86	0.351563
-49.76	0.0479736	-49.76	0.278687	-49.76	0.0917969	-49.76	0.215454	-49.76	0.25354	-49.76	0.351563
-49.66	0.0340576	-49.66	0.260132	-49.66	0.0810547	-49.66	0.215454	-49.66	0.245728	-49.66	0.343018
-49.56	0.0355221	-49.56	0.254517	-49.56	0.0917969	-49.56	0.216919	-49.56	0.245728	-49.56	0.341309
-49.46	0.0184326	-49.46	0.249878	-49.46	0.0856934	-49.46	0.217896	-49.46	0.237915	-49.46	0.339111
-49.36	0.00744671	-49.36	0.260864	-49.36	0.0981445	-49.36	0.220093	-49.36	0.237183	-49.36	0.347656
-49.26	0.0269775	-49.26	0.274048	-49.26	0.126221	-49.26	0.230347	-49.26	0.24646	-49.26	0.367188
-49.16	0.0269775	-49.16	0.277222	-49.16	0.129395	-49.16	0.234985	-49.16	0.25354	-49.16	0.364014
-49.06	0.046509	-49.06	0.305298	-49.06	0.148193	-49.06	0.251343	-49.06	0.281616	-49.06	0.378174
-48.96	0.0596924	-48.96	0.31311	-48.96	0.162109	-48.96	0.270874	-48.96	0.28479	-48.96	0.39209
-48.86	0.0606686	-48.86	0.318726	-48.86	0.156006	-48.86	0.258423	-48.86	0.28479	-48.86	0.378174
-48.76	0.0511475	-48.76	0.31311	-48.76	0.157471	-48.76	0.249878	-48.76	0.28479	-48.76	0.371094
-48.66	0.0574951	-48.66	0.331909	-48.66	0.159912	-48.66	0.263062	-48.66	0.303589	-48.66	0.379639
-48.56	0.0598146	-48.56	0.328003	-48.56	0.160645	-48.56	0.253784	-48.56	0.28479	-48.56	0.367188
-48.46	0.0684814	-48.46	0.347534	-48.46	0.168457	-48.46	0.254517	-48.46	0.292603	-48.46	0.366455
-48.36	0.0675047	-48.36	0.34436	-48.36	0.157471	-48.36	0.24353	-48.36	0.281616	-48.36	0.359375
-48.26	0.0699463	-48.26	0.335083	-48.26	0.160645	-48.26	0.234985	-48.26	0.273071	-48.26	0.356201
-48.16	0.0653076	-48.16	0.328003	-48.16	0.156006	-48.16	0.249878	-48.16	0.276978	-48.16	0.354736
-48.06	0.078491	-48.06	0.336548	-48.06	0.165283	-48.06	0.255981	-48.06	0.276978	-48.06	0.372559
-47.96	0.0621338	-47.96	0.327271	-47.96	0.180176	-47.96	0.253784	-47.96	0.281616	-47.96	0.370361
-47.86	0.0606691	-47.86	0.339722	-47.86	0.180176	-47.86	0.254517	-47.86	0.280151	-47.86	0.371094
-47.76	0.074585	-47.76	0.356079	-47.76	0.199707	-47.76	0.261597	-47.76	0.28479	-47.76	0.385986
-47.66	0.074585	-47.66	0.354614	-47.66	0.211426	-47.66	0.274048	-47.66	0.287964	-47.66	0.387451
-47.56	0.0731199	-47.56	0.367065	-47.56	0.219238	-47.56	0.290405	-47.56	0.297241	-47.56	0.390625
-47.46	0.0777588	-47.46	0.378784	-47.46	0.230957	-47.46	0.285767	-47.46	0.304321	-47.46	0.393799
-47.36	0.0809329	-47.36	0.389771	-47.36	0.234863	-47.36	0.28894	-47.36	0.315308	-47.36	0.398438
-47.26	0.0987549	-47.26	0.395874	-47.26	0.255127	-47.26	0.309937	-47.26	0.325317	-47.26	0.411621
-47.16	0.0997314	-47.16	0.389038	-47.16	0.250488	-47.16	0.305298	-47.16	0.314575	-47.16	0.397705
-47.06	0.0870358	-47.06	0.388062	-47.06	0.247314	-47.06	0.309937	-47.06	0.313599	-47.06	0.39917
-46.96	0.0848389	-46.96	0.374146	-46.96	0.25293	-46.96	0.297485	-46.96	0.295044	-46.96	0.381348
-46.86	0.0909425	-46.86	0.383423	-46.86	0.240234	-46.86	0.302124	-46.86	0.282349	-46.86	0.375732
-46.76	0.0919189	-46.76	0.38269	-46.76	0.249756	-46.76	0.296753	-46.76	0.296509	-46.76	0.382813
-46.66	0.0941162	-46.66	0.38269	-46.66	0.242676	-46.66	0.285767	-46.66	0.29187	-46.66	0.379639
-46.56	0.109008	-46.56	0.383423	-46.56	0.247314	-46.56	0.297485	-46.56	0.301147	-46.56	0.394531
-46.46	0.109009	-46.46	0.369507	-46.46	0.242676	-46.46	0.285767	-46.46	0.28479	-46.46	0.382813
-46.36	0.11145	-46.36	0.378784	-46.36	0.25293	-46.36	0.285034	-46.36	0.295044	-46.36	0.385986
-46.26	0.106567	-46.26	0.380249	-46.26	0.248047	-46.26	0.290405	-46.26	0.294067	-46.26	0.390625
-46.16	0.116821	-46.16	0.374146	-46.16	0.258301	-46.16	0.290405	-46.16	0.304321	-46.16	0.383545
-46.06	0.13562	-46.06	0.390503	-46.06	0.269287	-46.06	0.299927	-46.06	0.32312	-46.06	0.402344
-45.96	0.125366	-45.96	0.390503	-45.96	0.262207	-45.96	0.29895	-45.96	0.30896	-45.96	0.39917
-45.86	0.140258	-45.86	0.386597	-45.86	0.258301	-45.86	0.300659	-45.86	0.323853	-45.86	0.412598
-45.76	0.12854	-45.76	0.37561	-45.76	0.258301	-45.76	0.293579	-45.76	0.320679	-45.76	0.395264
-45.66	0.140259	-45.66	0.381226	-45.66	0.262207	-45.66	0.297485	-45.66	0.318481	-45.66	0.394531
-45.56	0.144897	-45.56	0.36853	-45.56	0.251953	-45.56	0.302124	-45.56	0.305786	-45.56	0.394531
-45.46	0.148071	-45.46	0.377319	-45.46	0.260742	-45.46	0.300659	-45.46	0.314575	-45.46	0.390625
-45.36	0.144165	-45.36	0.37561	-45.36	0.266846	-45.36	0.302124	-45.36	0.308228	-45.36	0.402344
-45.26	0.13562	-45.26	0.359253	-45.26	0.262207	-45.26	0.292847	-45.26	0.301147	-45.26	0.39917
-45.16	0.143433	-45.16	0.370972	-45.16	0.264648	-45.16	0.297485	-45.16	0.303589	-45.16	0.416504
-45.06	0.148071	-45.06	0.374146	-45.06	0.266846	-45.06	0.297485	-45.06	0.299683	-45.06	0.402344
-44.96	0.130005	-44.96	0.356079	-44.96	0.247314	-44.96	0.270874	-44.96	0.282349	-44.96	0.387451
-44.86	0.1427	-44.86	0.354614	-44.86	0.25293	-44.86	0.285034	-44.86	0.29187	-44.86	0.378174
-44.76	0.125366	-44.76	0.35144	-44.76	0.247314	-44.76	0.266235	-44.76	0.280151	-44.76	0.360107
-44.66	0.123901	-44.66	0.336548	-44.66	0.230957	-44.66	0.258423	-44.66	0.27771	-44.66	0.358643
-44.56	0.120727	-44.56	0.330444	-44.56	0.226318	-44.56	0.258423	-44.56	0.272339	-44.56	0.346924
-44.46	0.118286	-44.46	0.325562	-44.46	0.235596	-44.46	0.254517	-44.46	0.274536	-44.46	0.349121
-44.36	0.127808	-44.36	0.327271	-44.36	0.24585	-44.36	0.253784	-44.36	0.284058	-44.36	0.358643
-44.26	0.120728	-44.26	0.331909	-44.26	0.259033	-44.26	0.259888	-44.26	0.288696	-44.26	0.355469
-44.16	0.111328	-44.16	0.334961	-44.16	0.257446	-44.16	0.252197	-44.16	0.287109	-44.16	0.346802
-44.06	0.105835	-44.06	0.32019	-44.06	0.254395	-44.06	0.246704	-44.06	0.269897	-44.06	0.34375
-43.96	0.0941162	-43.96	0.317749	-43.96	0.247314	-43.96	0.244263	-43.96	0.273071	-43.96	0.332031
-43.86	0.0770262	-43.86	0.307739	-43.86	0.238037	-43.86	0.231079	-43.86	0.262085	-43.86	0.317139
-43.76	0.081665	-43.76	0.296021	-43.76	0.242676	-43.76	0.222534	-43.76	0.264526	-43.76	0.31958
-43.66	0.0653076	-43.66	0.277954	-43.66	0.223145	-43.66	0.21936	-43.66	0.241089	-43.66	0.300781
-43.56	0.0660399	-43.56	0.267944	-43.56	0.217773	-43.56	0.218628	-43.56	0.241821	-43.56	0.303955
-43.46	0.0699463	-43.46	0.274048	-43.46	0.223877	-43.46	0.21936	-43.46	0.237915	-43.46	0.297607
-43.36	0.0628663	-43.36	0.265503	-43.36	0.216064	-43.36	0.2052	-43.36	0.226929	-43.36	0.289063
-43.26	0.0699463	-43.26	0.269409	-43.26	0.226318	-43.26	0.217896	-43.26	0.241089	-43.26	0.292969
-43.16	0.0770264	-43.16	0.277954	-43.16	0.227783	-43.16	0.207642	-43.16	0.234741	-43.16	0.296875
-43.06	0.0653077	-43.06	0.267944	-43.06	0.218506	-43.06	0.203735	-43.06	0.23645	-43.06	0.279785
-42.96	0.0596924	-42.96	0.278687	-42.96	0.219971	-42.96	0.207642	-42.96	0.230835	-42.96	0.290527
-42.86	0.0731202	-42.86	0.279663	-42.86	0.22168	-42.86	0.210815	-42.86	0.234009	-42.86	0.300781
-42.76	0.0777588	-42.76	0.278687	-42.76	0.220703	-42.76	0.216919	-42.76	0.230835	-42.76	0.301514
-42.66	0.0777588	-42.66	0.276489	-42.66	0.226318	-42.66	0.213989	-42.66	0.232544	-42.66	0.291504
-42.56	0.0792237	-42.56	0.25769	-42.56	0.219238	-42.56	0.213013	-42.56	0.223755	-42.56	0.290527
-42.46	0.0802002	-42.46	0.269409	-42.46	0.226318	-42.46	0.222534	-42.46	0.241089	-42.46	0.29541
-42.36	0.0792233	-42.36	0.266235	-42.36	0.212891	-42.36	0.215454	-42.36	0.242554	-42.36	0.289795
-42.26	0.0723877	-42.26	0.268677	-42.26	0.210693	-42.26	0.203003	-42.26	0.226196	-42.26	0.273438
-42.16	0.0863037	-42.16	0.277954	-42.16	0.218506	-42.16	0.21228	-42.16	0.241089	-42.16	0.276611
-42.06	0.0684815	-42.06	0.260132	-42.06	0.211426	-42.06	0.191284	-42.06	0.226196	-42.06	0.264893
-41.96	0.0792236	-41.96	0.254517	-41.96	0.219971	-41.96	0.197388	-41.96	0.223022	-41.96	0.263184
-41.86	0.0723876	-41.86	0.242065	-41.86	0.210693	-41.86	0.190552	-41.86	0.216919	-41.86	0.260986
-41.76	0.0792236	-41.76	0.249878	-41.76	0.211426	-41.76	0.18103	-41.76	0.235474	-41.76	0.25
-41.66	0.081665	-41.66	0.266235	-41.66	0.223145	-41.66	0.192749	-41.66	0.237915	-41.66	0.266357
-41.56	0.0816651	-41.56	0.260132	-41.56	0.223145	-41.56	0.19519	-41.56	0.241089	-41.56	0.260986
-41.46	0.081665	-41.46	0.270142	-41.46	0.219238	-41.46	0.195923	-41.46	0.245728	-41.46	0.261719
-41.36	0.0816651	-41.36	0.269409	-41.36	0.227783	-41.36	0.204468	-41.36	0.238647	-41.36	0.246826
-41.26	0.0770264	-41.26	0.269409	-41.26	0.226318	-41.26	0.206909	-41.26	0.252808	-41.26	0.253906
-41.16	0.0699463	-41.16	0.269409	-41.16	0.226318	-41.16	0.191284	-41.16	0.237183	-41.16	0.244629
-41.06	0.0582275	-41.06	0.258423	-41.06	0.216064	-41.06	0.192749	-41.06	0.238647	-41.06	0.227295
-40.96	0.06604	-40.96	0.248413	-40.96	0.219238	-40.96	0.195923	-40.96	0.234009	-40.96	0.230469
-40.86	0.0667721	-40.86	0.251343	-40.86	0.227783	-40.86	0.195923	-40.86	0.234009	-40.86	0.234375
-40.76	0.0606689	-40.76	0.240601	-40.76	0.218506	-40.76	0.191284	-40.76	0.226196	-40.76	0.229736
-40.66	0.0628662	-40.66	0.254517	-40.66	0.234863	-40.66	0.192749	-40.66	0.241089	-40.66	0.227295
-40.56	0.0777584	-40.56	0.254517	-40.56	0.235596	-40.56	0.204468	-40.56	0.243286	-40.56	0.239014
-40.46	0.0777588	-40.46	0.240601	-40.46	0.238037	-40.46	0.198364	-40.46	0.237915	-40.46	0.221191
-40.36	0.0816647	-40.36	0.249878	-40.36	0.24585	-40.36	0.191284	-40.36	0.248169	-40.36	0.222656
-40.26	0.0699463	-40.26	0.234985	-40.26	0.235596	-40.26	0.185669	-40.26	0.235474	-40.26	0.222656
-40.16	0.0777588	-40.16	0.233521	-40.16	0.23877	-40.16	0.183472	-40.16	0.23645	-40.16	0.21875
-40.06	0.0699464	-40.06	0.223267	-40.06	0.230957	-40.06	0.176392	-40.06	0.235474	-40.06	0.207764
-39.96	0.0699463	-39.96	0.233521	-39.96	0.230957	-39.96	0.18811	-39.96	0.241089	-39.96	0.218018
-39.86	0.0667721	-39.86	0.227173	-39.86	0.227783	-39.86	0.173218	-39.86	0.245728	-39.86	0.207764
-39.76	0.0535889	-39.76	0.222534	-39.76	0.213867	-39.76	0.167114	-39.76	0.226196	-39.76	0.195313
-39.66	0.0596924	-39.66	0.218628	-39.66	0.220703	-39.66	0.169312	-39.66	0.235474	-39.66	0.188232
-39.56	0.077026	-39.56	0.234985	-39.56	0.242676	-39.56	0.173218	-39.56	0.241089	-39.56	0.203125
-39.46	0.0651855	-39.46	0.220947	-39.46	0.241089	-39.46	0.170898	-39.46	0.236328	-39.46	0.208618
-39.36	0.0582278	-39.36	0.206909	-39.36	0.248047	-39.36	0.154419	-39.36	0.231567	-39.36	0.203857
-39.26	0.074585	-39.26	0.223267	-39.26	0.257568	-39.26	0.171753	-39.26	0.237915	-39.26	0.203857
-39.16	0.0684814	-39.16	0.225708	-39.16	0.250488	-39.16	0.164673	-39.16	0.224731	-39.16	0.210938
-39.06	0.067505	-39.06	0.211548	-39.06	0.250488	-39.06	0.164673	-39.06	0.223755	-39.06	0.203125
-38.96	0.0723877	-38.96	0.217896	-38.96	0.257568	-38.96	0.168579	-38.96	0.216919	-38.96	0.214844
-38.86	0.0596923	-38.86	0.215454	-38.86	0.251953	-38.86	0.168579	-38.86	0.215942	-38.86	0.21167
-38.76	0.0653076	-38.76	0.213989	-38.76	0.250488	-38.76	0.171753	-38.76	0.214478	-38.76	0.20166
-38.66	0.0550537	-38.66	0.211548	-38.66	0.24585	-38.66	0.169312	-38.66	0.209839	-38.66	0.196045
-38.56	0.0504151	-38.56	0.210815	-38.56	0.255127	-38.56	0.161499	-38.56	0.204224	-38.56	0.199951
-38.46	0.0621338	-38.46	0.222534	-38.46	0.262207	-38.46	0.167114	-38.46	0.216919	-38.46	0.205566
-38.36	0.0567623	-38.36	0.225708	-38.36	0.273193	-38.36	0.164673	-38.36	0.205933	-38.36	0.199219
-38.26	0.0511475	-38.26	0.206909	-38.26	0.279297	-38.26	0.161499	-38.26	0.212036	-38.26	0.199219
-38.16	0.0465088	-38.16	0.206909	-38.16	0.260742	-38.16	0.145142	-38.16	0.214478	-38.16	0.199219
-38.06	0.0504143	-38.06	0.210815	-38.06	0.274658	-38.06	0.160034	-38.06	0.221558	-38.06	0.210938
-37.96	0.0340576	-37.96	0.184204	-37.96	0.257568	-37.96	0.145142	-37.96	0.211304	-37.96	0.188232
-37.86	0.038696	-37.86	0.194458	-37.86	0.255127	-37.86	0.14978	-37.86	0.209839	-37.86	0.195313
-37.76	0.0355225	-37.76	0.195923	-37.76	0.254395	-37.76	0.144409	-37.76	0.211304	-37.76	0.178955
-37.66	0.0269775	-37.66	0.187378	-37.66	0.246582	-37.66	0.145142	-37.66	0.202759	-37.66	0.1875
-37.56	0.0255124	-37.56	0.185913	-37.56	0.249023	-37.56	0.133423	-37.56	0.19812	-37.56	0.186768
-37.46	0.0198975	-37.46	0.180298	-37.46	0.251221	-37.46	0.133423	-37.46	0.202759	-37.46	0.172607
-37.36	0.0238034	-37.36	0.187378	-37.36	0.248047	-37.36	0.12561	-37.36	0.195679	-37.36	0.179688
-37.26	0.00744629	-37.26	0.187378	-37.26	0.241211	-37.26	0.120972	-37.26	0.190308	-37.26	0.179688
-37.16	0.0159912	-37.16	0.188843	-37.16	0.251953	-37.16	0.115356	-37.16	0.196411	-37.16	0.191406
-37.06	0.00988743	-37.06	0.182007	-37.06	0.241211	-37.06	0.117798	-37.06	0.185669	-37.06	0.179688
-36.96	0.00427246	-36.96	0.172485	-36.96	0.243408	-36.96	0.106079	-36.96	0.183228	-36.96	0.171875
-36.86	0.00744594	-36.86	0.187378	-36.86	0.255127	-36.86	0.106079	-36.86	0.184692	-36.86	0.181152
-36.76	0.00744629	-36.76	0.182739	-36.76	0.241211	-36.76	0.0943604	-36.76	0.178589	-36.76	0.17041
-36.66	0.0145264	-36.66	0.184204	-36.66	0.247314	-36.66	0.0936279	-36.66	0.190308	-36.66	0.168701
-36.56	0.00427229	-36.56	0.174927	-36.56	0.234131	-36.56	0.0911865	-36.56	0.168335	-36.56	0.167236
-36.46	-0.00500488	-36.46	0.179565	-36.46	0.230957	-36.46	0.0968018	-36.46	0.17395	-36.46	0.171875
-36.36	0.00109875	-36.36	0.18811	-36.36	0.239502	-36.36	0.0958252	-36.36	0.184692	-36.36	0.168701
-36.26	0.0145264	-36.26	0.182739	-36.26	0.235596	-36.26	0.106079	-36.26	0.187866	-36.26	0.179688
-36.16	0.0145264	-36.16	0.187378	-36.16	0.241211	-36.16	0.104614	-36.16	0.185669	-36.16	0.186768
-36.06	0.00891123	-36.06	0.18103	-36.06	0.235596	-36.06	0.103638	-36.06	0.172974	-36.06	0.17334
-35.96	0.0098877	-35.96	0.182007	-35.96	0.242676	-35.96	0.105347	-35.96	0.182495	-35.96	0.174316
-35.86	0.00744617	-35.86	0.179565	-35.86	0.230957	-35.86	0.0982666	-35.86	0.175415	-35.86	0.171875
-35.76	0.00109863	-35.76	0.18103	-35.76	0.219971	-35.76	0.0911865	-35.76	0.172241	-35.76	0.17334
-35.66	-0.00109863	-35.66	0.170288	-35.66	0.210693	-35.66	0.0936279	-35.66	0.166138	-35.66	0.174316
-35.56	-0.00817859	-35.56	0.15686	-35.56	0.203613	-35.56	0.0880127	-35.56	0.165161	-35.56	0.160889
-35.46	-0.000366211	-35.46	0.164673	-35.46	0.211426	-35.46	0.0936279	-35.46	0.172241	-35.46	0.168701
-35.36	-0.012085	-35.36	0.174927	-35.36	0.199707	-35.36	0.0865479	-35.36	0.166138	-35.36	0.159424
-35.26	-0.00183105	-35.26	0.189819	-35.26	0.206787	-35.26	0.0968018	-35.26	0.170776	-35.26	0.167236
-35.16	-0.00744629	-35.16	0.172485	-35.16	0.196533	-35.16	0.0841064	-35.16	0.157349	-35.16	0.168701
-35.06	-0.00744629	-35.06	0.164673	-35.06	0.191895	-35.06	0.0865479	-35.06	0.151245	-35.06	0.167236
-34.96	-0.00354004	-34.96	0.179565	-34.96	0.187256	-34.96	0.0819092	-34.96	0.144165	-34.96	0.164795
-34.86	-0.00109873	-34.86	0.174927	-34.86	0.187256	-34.86	0.0865479	-34.86	0.139526	-34.86	0.171875
-34.76	-0.0152588	-34.76	0.177124	-34.76	0.177734	-34.76	0.0841064	-34.76	0.133911	-34.76	0.171875
-34.66	-0.0213623	-34.66	0.178101	-34.66	0.175537	-34.66	0.085083	-34.66	0.123169	-34.66	0.171875
-34.56	-0.0191649	-34.56	0.172485	-34.56	0.168457	-34.56	0.0872803	-34.56	0.125366	-34.56	0.16333
-34.46	-0.00817871	-34.46	0.186646	-34.46	0.177002	-34.46	0.0904541	-34.46	0.131714	-34.46	0.171875
-34.36	-0.0277101	-34.36	0.172485	-34.36	0.172363	-34.36	0.0748291	-34.36	0.117554	-34.36	0.164795
-34.26	-0.0323486	-34.26	0.174927	-34.26	0.163086	-34.26	0.0819092	-34.26	0.119995	-34.26	0.167236
-34.16	-0.02771	-34.16	0.172485	-34.16	0.169189	-34.16	0.0865479	-34.16	0.126099	-34.16	0.164063
-34.06	-0.0394286	-34.06	0.179565	-34.06	0.164551	-34.06	0.0865479	-34.06	0.123901	-34.06	0.168701
-33.96	-0.0362549	-33.96	0.179565	-33.96	0.167725	-33.96	0.0943604	-33.96	0.131714	-33.96	0.167236
-33.86	-0.0386964	-33.86	0.182739	-33.86	0.153564	-33.86	0.098999	-33.86	0.129272	-33.86	0.16333
-33.76	-0.03479	-33.76	0.184204	-33.76	0.157471	-33.76	0.106079	-33.76	0.133179	-33.76	0.169434
-33.66	-0.0408936	-33.66	0.167847	-33.66	0.148193	-33.66	0.10144	-33.66	0.115356	-33.66	0.167236
-33.56	-0.0316162	-33.56	0.182739	-33.56	0.156006	-33.56	0.106079	-33.56	0.124634	-33.56	0.168701
-33.46	-0.0269775	-33.46	0.184204	-33.46	0.160645	-33.46	0.102905	-33.46	0.124634	-33.46	0.175781
-33.36	-0.0230713	-33.36	0.18811	-33.36	0.149658	-33.36	0.0982666	-33.36	0.126099	-33.36	0.18042
-33.26	-0.0245361	-33.26	0.194458	-33.26	0.148193	-33.26	0.106079	-33.26	0.131714	-33.26	0.182129
-33.16	-0.043335	-33.16	0.188843	-33.16	0.137939	-33.16	0.102905	-33.16	0.12146	-33.16	0.176514
-33.06	-0.0386965	-33.06	0.194458	-33.06	0.137939	-33.06	0.0897217	-33.06	0.116821	-33.06	0.171875
-32.96	-0.0316162	-32.96	0.186646	-32.96	0.143555	-32.96	0.0943604	-32.96	0.103638	-32.96	0.171875
-32.86	-0.0330814	-32.86	0.167847	-32.86	0.124756	-32.86	0.0819092	-32.86	0.0887451	-32.86	0.17041
-32.76	-0.0386963	-32.76	0.167847	-32.76	0.114502	-32.76	0.0748291	-32.76	0.0831299	-32.76	0.164795
-32.66	-0.03479	-32.66	0.176392	-32.66	0.126221	-32.66	0.0794678	-32.66	0.09729	-32.66	0.168701
-32.56	-0.0291749	-32.56	0.170288	-32.56	0.128662	-32.56	0.0819092	-32.56	0.0926514	-32.56	0.171143
-32.46	-0.0269775	-32.46	0.177124	-32.46	0.126221	-32.46	0.0872803	-32.46	0.081665	-32.46	0.168701
-32.36	-0.0433348	-32.36	0.166382	-32.36	0.116943	-32.36	0.0865479	-32.36	0.0770264	-32.36	0.162598
-32.26	-0.0316162	-32.26	0.172485	-32.26	0.121582	-32.26	0.10144	-32.26	0.0784912	-32.26	0.171875
-32.16	-0.0316162	-32.16	0.176392	-32.16	0.118408	-32.16	0.102905	-32.16	0.0823975	-32.16	0.168701
-32.06	-0.0362552	-32.06	0.171753	-32.06	0.112305	-32.06	0.0865479	-32.06	0.0731201	-32.06	0.152344
-31.96	-0.0465088	-31.96	0.163208	-31.96	0.109863	-31.96	0.0897217	-31.96	0.06604	-31.96	0.156982
-31.86	-0.0301517	-31.86	0.18103	-31.86	0.130859	-31.86	0.110718	-31.86	0.0870361	-31.86	0.183594
-31.76	-0.0291748	-31.76	0.182007	-31.76	0.128662	-31.76	0.0982666	-31.76	0.0762939	-31.76	0.178955
-31.66	-0.0316162	-31.66	0.172485	-31.66	0.126221	-31.66	0.0865479	-31.66	0.0738525	-31.66	0.171875
-31.56	-0.0198978	-31.56	0.186646	-31.56	0.140381	-31.56	0.0968018	-31.56	0.0855713	-31.56	0.183594
-31.46	-0.0198975	-31.46	0.176392	-31.46	0.133301	-31.46	0.0958252	-31.46	0.0823975	-31.46	0.175781
-31.36	-0.0245364	-31.36	0.179565	-31.36	0.136475	-31.36	0.10144	-31.36	0.0809326	-31.36	0.171875
-31.26	-0.0269775	-31.26	0.179565	-31.26	0.117676	-31.26	0.0943604	-31.26	0.06604	-31.26	0.175049
-31.16	-0.0245361	-31.16	0.178833	-31.16	0.126221	-31.16	0.102905	-31.16	0.0731201	-31.16	0.183594
-31.06	-0.0269775	-31.06	0.164673	-31.06	0.121582	-31.06	0.0936279	-31.06	0.0706787	-31.06	0.176514
-30.96	-0.0198975	-30.96	0.174927	-30.96	0.124756	-30.96	0.102905	-30.96	0.06604	-30.96	0.183594
-30.86	-0.02771	-30.86	0.176392	-30.86	0.126221	-30.86	0.0950928	-30.86	0.0628662	-30.86	0.18042
-30.76	-0.0316162	-30.76	0.167847	-30.76	0.129395	-30.76	0.0968018	-30.76	0.0645752	-30.76	0.178955
-30.66	-0.0316162	-30.66	0.163208	-30.66	0.121582	-30.66	0.098999	-30.66	0.0621338	-30.66	0.171875
-30.56	-0.031616	-30.56	0.167847	-30.56	0.120117	-30.56	0.0897217	-30.56	0.0621338	-30.56	0.17041
-30.46	-0.0284424	-30.46	0.179565	-30.46	0.129395	-30.46	0.0943604	-30.46	0.06604	-30.46	0.184326
-30.36	-0.0238038	-30.36	0.171021	-30.36	0.134033	-30.36	0.0975342	-30.36	0.0706787	-30.36	0.191406
-30.26	-0.0301514	-30.26	0.169312	-30.26	0.141113	-30.26	0.103638	-30.26	0.0777588	-30.26	0.188232
-30.16	-0.0291748	-30.16	0.167114	-30.16	0.136475	-30.16	0.10144	-30.16	0.0614014	-30.16	0.182129
-30.06	-0.0238038	-30.06	0.172485	-30.06	0.141846	-30.06	0.0943604	-30.06	0.0667725	-30.06	0.18042
-29.96	-0.0340576	-29.96	0.167847	-29.96	0.138672	-29.96	0.0958252	-29.96	0.0738525	-29.96	0.184326
-29.86	-0.0213626	-29.86	0.174927	-29.86	0.159912	-29.86	0.105347	-29.86	0.0809326	-29.86	0.186768
-29.76	-0.0269775	-29.76	0.175659	-29.76	0.156006	-29.76	0.10144	-29.76	0.0738525	-29.76	0.176514
-29.66	-0.0152588	-29.66	0.176392	-29.66	0.145752	-29.66	0.0911865	-29.66	0.0753174	-29.66	0.18042
-29.56	-0.0245364	-29.56	0.171753	-29.56	0.141113	-29.56	0.0865479	-29.56	0.0731201	-29.56	0.174316
-29.46	-0.0269775	-29.46	0.163208	-29.46	0.141113	-29.46	0.0865479	-29.46	0.0692139	-29.46	0.171875
-29.36	-0.00744602	-29.36	0.172485	-29.36	0.145752	-29.36	0.0943604	-29.36	0.0667725	-29.36	0.176514
-29.26	0.00671387	-29.26	0.172485	-29.26	0.14502	-29.26	0.102905	-29.26	0.0784912	-29.26	0.183594
-29.16	0.0113525	-29.16	0.170288	-29.16	0.143555	-29.16	0.105347	-29.16	0.0809326	-29.16	0.178955
-29.06	0.00988761	-29.06	0.179565	-29.06	0.136475	-29.06	0.108521	-29.06	0.0841064	-29.06	0.178955
-28.96	0.012085	-28.96	0.184204	-28.96	0.134033	-28.96	0.098999	-28.96	0.0909424	-28.96	0.181152
-28.86	0.00427273	-28.86	0.179565	-28.86	0.134033	-28.86	0.098999	-28.86	0.0933838	-28.86	0.183594
-28.76	0.0184326	-28.76	0.179565	-28.76	0.148193	-28.76	0.116333	-28.76	0.100464	-28.76	0.182129
-28.66	0.0128174	-28.66	0.179565	-28.66	0.141113	-28.66	0.107544	-28.66	0.0870361	-28.66	0.176514
-28.56	0.00207511	-28.56	0.167114	-28.56	0.136475	-28.56	0.105347	-28.56	0.0848389	-28.56	0.164063
-28.46	0.00427246	-28.46	0.164673	-28.46	0.130859	-28.46	0.0911865	-28.46	0.0855713	-28.46	0.168701
-28.36	0.00427228	-28.36	0.164673	-28.36	0.14502	-28.36	0.102905	-28.36	0.09729	-28.36	0.175781
-28.26	0.00671387	-28.26	0.167114	-28.26	0.133301	-28.26	0.108521	-28.26	0.0855713	-28.26	0.171143
-28.16	-0.000366211	-28.16	0.164673	-28.16	0.141113	-28.16	0.102905	-28.16	0.0933838	-28.16	0.160156
-28.06	-0.0050047	-28.06	0.158569	-28.06	0.136475	-28.06	0.0819092	-28.06	0.0887451	-28.06	0.155518
-27.96	0.00427246	-27.96	0.160034	-27.96	0.134033	-27.96	0.0911865	-27.96	0.0933838	-27.96	0.164795
-27.86	-0.00183144	-27.86	0.160034	-27.86	0.139648	-27.86	0.0936279	-27.86	0.0933838	-27.86	0.159424
-27.76	-0.00744629	-27.76	0.145142	-27.76	0.138672	-27.76	0.0748291	-27.76	0.09021	-27.76	0.152344
-27.66	0.00427246	-27.66	0.152222	-27.66	0.152832	-27.66	0.0865479	-27.66	0.0894775	-27.66	0.156982
-27.56	-0.00109872	-27.56	0.142944	-27.56	0.140381	-27.56	0.0819092	-27.56	0.0926514	-27.56	0.159424
-27.46	-0.000366211	-27.46	0.138062	-27.46	0.141113	-27.46	0.0762939	-27.46	0.101929	-27.46	0.156982
-27.36	-0.0167235	-27.36	0.135864	-27.36	0.129395	-27.36	0.0740967	-27.36	0.0809326	-27.36	0.139893
-27.26	-0.00744629	-27.26	0.140503	-27.26	0.133301	-27.26	0.0819092	-27.26	0.0855713	-27.26	0.14917
-27.16	-0.00354004	-27.16	0.137329	-27.16	0.137939	-27.16	0.0762939	-27.16	0.0855713	-27.16	0.153076
-27.06	-0.00817886	-27.06	0.120972	-27.06	0.124023	-27.06	0.0740967	-27.06	0.0731201	-27.06	0.143799
-26.96	-0.0128174	-26.96	0.124146	-26.96	0.129395	-26.96	0.0701904	-26.96	0.0692139	-26.96	0.131348
-26.86	-0.0230715	-26.86	0.117065	-26.86	0.119141	-26.86	0.0631104	-26.86	0.05896	-26.86	0.125732
-26.76	-0.0362549	-26.76	0.109253	-26.76	0.124756	-26.76	0.0552979	-26.76	0.0472412	-26.76	0.121094
-26.66	-0.0316162	-26.66	0.109253	-26.66	0.129395	-26.66	0.0599365	-26.66	0.06604	-26.66	0.114014
-26.56	-0.0479739	-26.56	0.104614	-26.56	0.116943	-26.56	0.0623779	-26.56	0.0614014	-26.56	0.116455
-26.46	-0.050415	-26.46	0.0858154	-26.46	0.0981445	-26.46	0.0435791	-26.46	0.0426025	-26.46	0.109375
-26.36	-0.0511474	-26.36	0.0872803	-26.36	0.0949707	-26.36	0.0450439	-26.36	0.0440674	-26.36	0.106201
-26.26	-0.0440674	-26.26	0.0968018	-26.26	0.102051	-26.26	0.0545654	-26.26	0.0535889	-26.26	0.108643
-26.16	-0.0418701	-26.16	0.0897217	-26.16	0.106689	-26.16	0.0552979	-26.16	0.043335	-26.16	0.0983887
-26.06	-0.0323492	-26.06	0.0968018	-26.06	0.101318	-26.06	0.0623779	-26.06	0.0457764	-26.06	0.104004
-25.96	-0.0472412	-25.96	0.0819092	-25.96	0.0895996	-25.96	0.0474854	-25.96	0.0308838	-25.96	0.0983887
-25.86	-0.05896	-25.86	0.0716553	-25.86	0.0793457	-25.86	0.0325928	-25.86	0.00427246	-25.86	0.09375
-25.76	-0.0628662	-25.76	0.0655518	-25.76	0.0661621	-25.76	0.0233154	-25.76	0.00598145	-25.76	0.0852051
-25.66	-0.0675049	-25.66	0.0570068	-25.66	0.059082	-25.66	0.0115967	-25.66	-0.00109863	-25.66	0.0703125
-25.56	-0.067505	-25.56	0.0662842	-25.56	0.059082	-25.56	0.020874	-25.56	0.00354004	-25.56	0.0820313
-25.46	-0.06604	-25.46	0.0631104	-25.46	0.0559082	-25.46	0.0247803	-25.46	0.000366211	-25.46	0.0788574
-25.36	-0.0660402	-25.36	0.0552979	-25.36	0.0544434	-25.36	0.0201416	-25.36	-0.0159912	-25.36	0.0742188
-25.26	-0.0635986	-25.26	0.0577393	-25.26	0.0466309	-25.26	0.00378418	-25.26	-0.0206299	-25.26	0.0578613
-25.16	-0.06604	-25.16	0.0552979	-25.16	0.0488281	-25.16	0.00134277	-25.16	-0.0308838	-25.16	0.0554199
-25.06	-0.0589599	-25.06	0.0609131	-25.06	0.0466309	-25.06	0.00378418	-25.06	-0.0238037	-25.06	0.0625
-24.96	-0.0511475	-24.96	0.0592041	-24.96	0.0473633	-24.96	0.0045166	-24.96	-0.0206299	-24.96	0.0703125
-24.86	-0.0511471	-24.86	0.0662842	-24.86	0.0473633	-24.86	-0.00720215	-24.86	-0.02771	-24.86	0.0734863
-24.76	-0.0426025	-24.76	0.0748291	-24.76	0.0512695	-24.76	0.00134277	-24.76	-0.019165	-24.76	0.0788574
-24.66	-0.0518799	-24.66	0.0701904	-24.66	0.0466309	-24.66	-0.00793457	-24.66	-0.0284424	-24.66	0.0695801
-24.56	-0.0557861	-24.56	0.0623779	-24.56	0.0395508	-24.56	-0.0228271	-24.56	-0.0355225	-24.56	0.0507813
-24.46	-0.0628662	-24.46	0.053833	-24.46	0.0395508	-24.46	-0.0196533	-24.46	-0.0355225	-24.46	0.0507813
-24.36	-0.0745845	-24.36	0.0467529	-24.36	0.0324707	-24.36	-0.0267334	-24.36	-0.05896	-24.36	0.0390625
-24.26	-0.0628662	-24.26	0.0584717	-24.26	0.0512695	-24.26	-0.0267334	-24.26	-0.0472412	-24.26	0.0507813
-24.16	-0.0706787	-24.16	0.0467529	-24.16	0.0395508	-24.16	-0.0267334	-24.16	-0.0472412	-24.16	0.0507813
-24.06	-0.0706787	-24.06	0.0467529	-24.06	0.0395508	-24.06	-0.0220947	-24.06	-0.0472412	-24.06	0.0429688
-23.96	-0.0706787	-23.96	0.0467529	-23.96	0.0395508	-23.96	-0.0150146	-23.96	-0.0550537	-23.96	0.0429688
-23.86	-0.05896	-23.86	0.0584717	-23.86	0.0512695	-23.86	-0.0111084	-23.86	-0.043335	-23.86	0.0625
-23.76	-0.0543213	-23.76	0.0506592	-23.76	0.0466309	-23.76	-0.0111084	-23.76	-0.0355225	-23.76	0.0625
-23.66	-0.0511475	-23.66	0.0584717	-23.66	0.052002	-23.66	-0.0032959	-23.66	-0.0355225	-23.66	0.0703125
-23.56	-0.0511475	-23.56	0.0584717	-23.56	0.0512695	-23.56	-0.00793457	-23.56	-0.0386963	-23.56	0.0749512
-23.46	-0.0511475	-23.46	0.0584717	-23.46	0.0512695	-23.46	-0.0150146	-23.46	-0.043335	-23.46	0.0820313
-23.36	-0.0511475	-23.36	0.0584717	-23.36	0.0512695	-23.36	-0.010376	-23.36	-0.043335	-23.36	0.0820313
-23.26	-0.0511475	-23.26	0.0467529	-23.26	0.0395508	-23.26	-0.0196533	-23.26	-0.043335	-23.26	0.0820313
-23.16	-0.0479736	-23.16	0.0513916	-23.16	0.0395508	-23.16	-0.0150146	-23.16	-0.043335	-23.16	0.0773926
-23.06	-0.043335	-23.06	0.053833	-23.06	0.0395508	-23.06	-0.0150146	-23.06	-0.0550537	-23.06	0.0703125
-22.96	-0.0511475	-22.96	0.0584717	-22.96	0.0395508	-22.96	-0.0150146	-22.96	-0.0550537	-22.96	0.0703125
-22.86	-0.0465088	-22.86	0.0584717	-22.86	0.0395508	-22.86	-0.0299072	-22.86	-0.0550537	-22.86	0.0703125
-22.76	-0.0394287	-22.76	0.0631104	-22.76	0.0349121	-22.76	-0.0345459	-22.76	-0.0550537	-22.76	0.0703125
-22.66	-0.0394287	-22.66	0.0655518	-22.66	0.027832	-22.66	-0.0345459	-22.66	-0.0550537	-22.66	0.0703125
-22.56	-0.0394285	-22.56	0.0631104	-22.56	0.027832	-22.56	-0.0313721	-22.56	-0.0596924	-22.56	0.0703125
-22.46	-0.03479	-22.46	0.0631104	-22.46	0.0324707	-22.46	-0.0220947	-22.46	-0.0621338	-22.46	0.0717773
-22.36	-0.0394289	-22.36	0.0701904	-22.36	0.036377	-22.36	-0.0181885	-22.36	-0.0550537	-22.36	0.0742188
-22.26	-0.0440674	-22.26	0.0655518	-22.26	0.0302734	-22.26	-0.0274658	-22.26	-0.0675049	-22.26	0.0649414
-22.16	-0.0511475	-22.16	0.0584717	-22.16	0.027832	-22.16	-0.0345459	-22.16	-0.074585	-22.16	0.0507813
-22.06	-0.0511475	-22.06	0.0584717	-22.06	0.0246582	-22.06	-0.0274658	-22.06	-0.074585	-22.06	0.0507813
-21.96	-0.0628662	-21.96	0.0584717	-21.96	0.0231934	-21.96	-0.0345459	-21.96	-0.074585	-21.96	0.0507813
-21.86	-0.0628659	-21.86	0.0552979	-21.86	0.0292969	-21.86	-0.0299072	-21.86	-0.0699463	-21.86	0.0554199
-21.76	-0.0628662	-21.76	0.0701904	-21.76	0.0317383	-21.76	-0.0228271	-21.76	-0.0550537	-21.76	0.0546875
-21.66	-0.0511475	-21.66	0.0819092	-21.66	0.0388184	-21.66	-0.0111084	-21.66	-0.043335	-21.66	0.0664063
-21.56	-0.0511475	-21.56	0.0772705	-21.56	0.0317383	-21.56	-0.0142822	-21.56	-0.0511475	-21.56	0.0664063
-21.46	-0.0465088	-21.46	0.0623779	-21.46	0.0317383	-21.46	-0.0189209	-21.46	-0.0511475	-21.46	0.0664063
-21.36	-0.0472412	-21.36	0.0623779	-21.36	0.0317383	-21.36	-0.0189209	-21.36	-0.0511475	-21.36	0.0664063
-21.26	-0.0472412	-21.26	0.0701904	-21.26	0.0317383	-21.26	-0.0111084	-21.26	-0.0511475	-21.26	0.0664063
-21.16	-0.0394287	-21.16	0.0780029	-21.16	0.0512695	-21.16	-0.0032959	-21.16	-0.043335	-21.16	0.0742188
-21.06	-0.0394287	-21.06	0.0780029	-21.06	0.0395508	-21.06	-0.0032959	-21.06	-0.043335	-21.06	0.0742188
-20.96	-0.0362549	-20.96	0.0780029	-20.96	0.0512695	-20.96	-0.0032959	-20.96	-0.043335	-20.96	0.0742188
-20.86	-0.0316162	-20.86	0.0780029	-20.86	0.0395508	-20.86	-0.0032959	-20.86	-0.043335	-20.86	0.0742188
-20.76	-0.0316162	-20.76	0.0701904	-20.76	0.0512695	-20.76	0.00378418	-20.76	-0.043335	-20.76	0.0742188
-20.66	-0.0316162	-20.66	0.0701904	-20.66	0.0559082	-20.66	-0.0032959	-20.66	-0.043335	-20.66	0.0625
-20.56	-0.0316162	-20.56	0.0701904	-20.56	0.0583496	-20.56	-0.0032959	-20.56	-0.0386963	-20.56	0.0578613
-20.46	-0.019165	-20.46	0.0701904	-20.46	0.0395508	-20.46	-0.0032959	-20.46	-0.043335	-20.46	0.0507813
-20.36	-0.0213621	-20.36	0.0655518	-20.36	0.0466309	-20.36	-0.00793457	-20.36	-0.0362549	-20.36	0.0344238
-20.26	-0.0238037	-20.26	0.0780029	-20.26	0.0395508	-20.26	-0.0032959	-20.26	-0.043335	-20.26	0.0507813
-20.16	-0.0238037	-20.16	0.0780029	-20.16	0.0395508	-20.16	-0.0032959	-20.16	-0.0479736	-20.16	0.0390625
-20.06	-0.015259	-20.06	0.0748291	-20.06	0.036377	-20.06	-0.00646973	-20.06	-0.0582275	-20.06	0.0358887
-19.96	-0.0198975	-19.96	0.0670166	-19.96	0.036377	-19.96	-0.0157471	-19.96	-0.0628662	-19.96	0.03125
-19.86	-0.0245364	-19.86	0.0531006	-19.86	0.0388184	-19.86	-0.0274658	-19.86	-0.0675049	-19.86	0.0266113
-19.76	-0.0316162	-19.76	0.0389404	-19.76	0.0270996	-19.76	-0.0345459	-19.76	-0.0863037	-19.76	0.0117188
-19.66	-0.043335	-19.66	0.0389404	-19.66	0.0200195	-19.66	-0.0299072	-19.66	-0.0863037	-19.66	0.0117188
-19.56	-0.0465086	-19.56	0.0357666	-19.56	0.0200195	-19.56	-0.0345459	-19.56	-0.0863037	-19.56	0.0117188
-19.46	-0.0465088	-19.46	0.0311279	-19.46	0.0168457	-19.46	-0.0181885	-19.46	-0.081665	-19.46	0.0131836
-19.36	-0.0394284	-19.36	0.0311279	-19.36	0.0285645	-19.36	-0.0157471	-19.36	-0.0792236	-19.36	0.015625
-19.26	-0.0316162	-19.26	0.0343018	-19.26	0.0317383	-19.26	-0.0181885	-19.26	-0.0784912	-19.26	0.0234375
-19.16	-0.0362549	-19.16	0.0272217	-19.16	0.0349121	-19.16	-0.0164795	-19.16	-0.0831299	-19.16	0.0266113
-19.06	-0.0316162	-19.06	0.022583	-19.06	0.0395508	-19.06	-0.00720215	-19.06	-0.0784912	-19.06	0.03125
-18.96	-0.0362549	-18.96	0.0155029	-18.96	0.0349121	-18.96	-0.00720215	-18.96	-0.081665	-18.96	0.0266113
-18.86	-0.0386963	-18.86	0.0123291	-18.86	0.027832	-18.86	-0.00720215	-18.86	-0.0863037	-18.86	0.0195313
-18.76	-0.0316162	-18.76	0.00769043	-18.76	0.027832	-18.76	-0.010376	-18.76	-0.0831299	-18.76	0.0273438
-18.66	-0.0316162	-18.66	0.0194092	-18.66	0.0200195	-18.66	-0.0150146	-18.66	-0.0784912	-18.66	0.0241699
-18.56	-0.0198975	-18.56	0.0311279	-18.56	0.0317383	-18.56	-0.00793457	-18.56	-0.0699463	-18.56	0.0234375
-18.46	-0.012085	-18.46	0.0264893	-18.46	0.0317383	-18.46	-0.0150146	-18.46	-0.074585	-18.46	0.03125
-18.36	-0.0120851	-18.36	0.0194092	-18.36	0.0200195	-18.36	-0.0032959	-18.36	-0.074585	-18.36	0.0266113
-18.26	-0.00354004	-18.26	0.020874	-18.26	0.0332031	-18.26	-0.00964355	-18.26	-0.0777588	-18.26	0.00854492
-18.16	-0.000366211	-18.16	0.0194092	-18.16	0.0317383	-18.16	-0.0157471	-18.16	-0.0863037	-18.16	0.0117188
-18.06	-0.00500488	-18.06	0.0147705	-18.06	0.0270996	-18.06	-0.0228271	-18.06	-0.0863037	-18.06	0.0117188
-17.96	-0.0152588	-17.96	0.0162354	-17.96	0.0200195	-17.96	-0.026001	-17.96	-0.0909424	-17.96	0.0117188
-17.86	-0.0198973	-17.86	0.00695801	-17.86	0.0246582	-17.86	-0.0306396	-17.86	-0.0980225	-17.86	0.0117188
-17.76	-0.0213623	-17.76	-0.00158691	-17.76	0.0302734	-17.76	-0.0321045	-17.76	-0.0948486	-17.76	0.00317383
-17.66	-0.0238037	-17.66	-0.00720215	-17.66	0.027832	-17.66	-0.0462646	-17.66	-0.09021	-17.66	0.00463867
-17.56	-0.0269775	-17.56	-0.0118408	-17.56	0.027832	-17.56	-0.0462646	-17.56	-0.0933838	-17.56	0
-17.46	-0.0362549	-17.46	-0.0164795	-17.46	0.0129395	-17.46	-0.0509033	-17.46	-0.0980225	-17.46	0
-17.36	-0.043335	-17.36	-0.0189209	-17.36	0.00366211	-17.36	-0.0611572	-17.36	-0.0980225	-17.36	0
-17.26	-0.043335	-17.26	-0.0281982	-17.26	-0.00341797	-17.26	-0.0657959	-17.26	-0.102661	-17.26	-0.00463867
-17.16	-0.0386963	-17.16	-0.0306396	-17.16	-0.00195313	-17.16	-0.0611572	-17.16	-0.112915	-17.16	-0.00708008
-17.06	-0.0362552	-17.06	-0.0150146	-17.06	0.000488281	-17.06	-0.0540771	-17.06	-0.109009	-17.06	0
-16.96	-0.0543213	-16.96	-0.0321045	-16.96	-0.0119629	-16.96	-0.0618896	-16.96	-0.12146	-16.96	-0.015625
-16.86	-0.0394286	-16.86	-0.0313721	-16.86	-0.0112305	-16.86	-0.0540771	-16.86	-0.113647	-16.86	-0.0124512
-16.76	-0.0408936	-16.76	-0.0328369	-16.76	-0.00805664	-16.76	-0.0391846	-16.76	-0.110474	-16.76	-0.0163574
-16.66	-0.0386963	-16.66	-0.0306396	-16.66	-0.00341797	-16.66	-0.0345459	-16.66	-0.0933838	-16.66	-0.0102539
-16.56	-0.0284422	-16.56	-0.0235596	-16.56	-0.000244141	-16.56	-0.0313721	-16.56	-0.0877686	-16.56	-0.00463867
-16.46	-0.0269775	-16.46	-0.0235596	-16.46	0.00439453	-16.46	-0.0384521	-16.46	-0.09021	-16.46	0.0078125
-16.36	-0.0269771	-16.36	-0.0189209	-16.36	0.0090332	-16.36	-0.0369873	-16.36	-0.0933838	-16.36	0
-16.26	-0.012085	-16.26	-0.0118408	-16.26	0.0175781	-16.26	-0.0299072	-16.26	-0.0848389	-16.26	0.00146484
-16.16	-0.012085	-16.16	-0.00012207	-16.16	0.0231934	-16.16	-0.024292	-16.16	-0.0792236	-16.16	0.00708008
-16.06	-0.0167235	-16.06	-0.00012207	-16.06	0.012207	-16.06	-0.0267334	-16.06	-0.0792236	-16.06	-0.00463867
-15.96	-0.0223389	-15.96	-0.0118408	-15.96	0.00512695	-15.96	-0.0252686	-15.96	-0.081665	-15.96	-0.00708008
-15.86	-0.0213619	-15.86	-0.00012207	-15.86	0.0185547	-15.86	-0.024292	-15.86	-0.0714111	-15.86	0
-15.76	-0.0238037	-15.76	-0.00012207	-15.76	0.00976563	-15.76	-0.0252686	-15.76	-0.0667725	-15.76	0
-15.66	-0.0238037	-15.66	-0.00012207	-15.66	0.00756836	-15.66	-0.0391846	-15.66	-0.0667725	-15.66	0
-15.56	-0.0238034	-15.56	-0.00012207	-15.56	0.00366211	-15.56	-0.0430908	-15.56	-0.0667725	-15.56	0
-15.46	-0.0238037	-15.46	-0.00012207	-15.46	0.00976563	-15.46	-0.0384521	-15.46	-0.0621338	-15.46	0
-15.36	-0.0120846	-15.36	-0.00158691	-15.36	0.0107422	-15.36	-0.0462646	-15.36	-0.0635986	-15.36	0.00317383
-15.26	-0.00744629	-15.26	-0.00256348	-15.26	0.00830078	-15.26	-0.0338135	-15.26	-0.05896	-15.26	0.0078125
-15.16	0.00280762	-15.16	-0.00476074	-15.16	-0.0065918	-15.16	-0.0345459	-15.16	-0.05896	-15.16	0.00463867
-15.06	0.000366658	-15.06	-0.0157471	-15.06	-0.00341797	-15.06	-0.0313721	-15.06	-0.0543213	-15.06	0.0078125
-14.96	0.00280762	-14.96	-0.00402832	-14.96	0.00366211	-14.96	-0.0299072	-14.96	-0.0472412	-14.96	0.0195313
-14.86	-0.0074459	-14.86	0.00915527	-14.86	-0.00976563	-14.86	-0.0299072	-14.86	-0.0426025	-14.86	0.0195313
-14.76	-0.000366211	-14.76	0.0147705	-14.76	-0.00878906	-14.76	-0.0196533	-14.76	-0.0369873	-14.76	0.0227051
-14.66	-0.000366211	-14.66	0.0240479	-14.66	-0.00976563	-14.66	-0.0150146	-14.66	-0.0457764	-14.66	0.0241699
-14.56	-0.000365913	-14.56	0.0311279	-14.56	-0.0119629	-14.56	-0.0150146	-14.56	-0.043335	-14.56	0.0280762
-14.46	0.00744629	-14.46	0.0389404	-14.46	-0.0112305	-14.46	-0.00720215	-14.46	-0.0355225	-14.46	0.03125
-14.36	0.00671434	-14.36	0.0428467	-14.36	-0.00732422	-14.36	-0.00646973	-14.36	-0.0362549	-14.36	0.0429688
-14.26	0.00891113	-14.26	0.0506592	-14.26	0.00512695	-14.26	0.00134277	-14.26	-0.0308838	-14.26	0.0507813
-14.16	0.0113525	-14.16	0.0506592	-14.16	0.000488281	-14.16	0.00842285	-14.16	-0.0238037	-14.16	0.0507813
-14.06	0.0145265	-14.06	0.0421143	-14.06	0.00366211	-14.06	0.0115967	-14.06	-0.0128174	-14.06	0.0539551
-13.96	0.019165	-13.96	0.0467529	-13.96	0.00830078	-13.96	0.0115967	-13.96	-0.0113525	-13.96	0.0554199
-13.86	0.00744656	-13.86	0.0513916	-13.86	0.0129395	-13.86	0.00915527	-13.86	-0.0113525	-13.86	0.0507813
-13.76	0.00744629	-13.76	0.0584717	-13.76	0.0200195	-13.76	0.0162354	-13.76	-0.00427246	-13.76	0.0625
-13.66	-0.000366211	-13.66	0.0506592	-13.66	0.012207	-13.66	0.00842285	-13.66	-0.0167236	-13.66	0.0546875
-13.56	0.0145265	-13.56	0.0506592	-13.56	0.0153809	-13.56	0.0115967	-13.56	-0.00891113	-13.56	0.0546875
-13.46	0.019165	-13.46	0.0506592	-13.46	0.0200195	-13.46	0.0115967	-13.46	-0.00427246	-13.46	0.0429688
-13.36	0.0191648	-13.36	0.0506592	-13.36	0.0153809	-13.36	0.0045166	-13.36	-0.00427246	-13.36	0.0429688
-13.26	0.012085	-13.26	0.0318604	-13.26	0.0129395	-13.26	-0.00256348	-13.26	-0.0159912	-13.26	0.0390625
-13.16	0.0159912	-13.16	0.0389404	-13.16	0.0200195	-13.16	0.0045166	-13.16	-0.0159912	-13.16	0.0507813
-13.06	0.0145262	-13.06	0.0374756	-13.06	0.0114746	-13.06	0.0045166	-13.06	-0.0128174	-13.06	0.0539551
-12.96	-0.000366211	-12.96	0.0318604	-12.96	0.00512695	-12.96	-0.0032959	-12.96	-0.0159912	-12.96	0.0507813
-12.86	0.00427273	-12.86	0.0435791	-12.86	0.00512695	-12.86	0.00134277	-12.86	-0.0113525	-12.86	0.0444336
-12.76	0.0113525	-12.76	0.0428467	-12.76	0.00756836	-12.76	0.00842285	-12.76	-0.00427246	-12.76	0.0500488
-12.66	0.0113525	-12.66	0.0428467	-12.66	0.000488281	-12.66	0.00842285	-12.66	-0.00427246	-12.66	0.0546875
-12.56	0.0113527	-12.56	0.0428467	-12.56	0.000488281	-12.56	0.00842285	-12.56	0.000366211	-12.56	0.0546875
-12.46	0.0145264	-12.46	0.0460205	-12.46	0.00366211	-12.46	-0.00012207	-12.46	-0.00109863	-12.46	0.0578613
-12.36	0.0191652	-12.36	0.0506592	-12.36	0.00830078	-12.36	0.0045166	-12.36	0.00354004	-12.36	0.0507813
-12.26	0.0238037	-12.26	0.0506592	-12.26	0.0129395	-12.26	0.00915527	-12.26	0.00817871	-12.26	0.0554199
-12.16	0.019165	-12.16	0.0435791	-12.16	0.00830078	-12.16	0.0045166	-12.16	0.00354004	-12.16	0.0507813
-12.06	0.019165	-12.06	0.0460205	-12.06	0.00512695	-12.06	0.0045166	-12.06	0.00354004	-12.06	0.0507813
-11.96	0.019165	-11.96	0.0389404	-11.96	0.000488281	-11.96	0.0045166	-11.96	0.0106201	-11.96	0.0476074
-11.86	0.0113527	-11.86	0.0272217	-11.86	0.012207	-11.86	0.0162354	-11.86	0.00354004	-11.86	0.0429688
-11.76	0.0159912	-11.76	0.0318604	-11.76	0.0168457	-11.76	0.0162354	-11.76	0.00817871	-11.76	0.0476074
-11.66	0.0230713	-11.66	0.0435791	-11.66	0.0239258	-11.66	0.0162354	-11.66	0.0152588	-11.66	0.0546875
-11.56	0.0230713	-11.56	0.0460205	-11.56	0.0239258	-11.56	0.0130615	-11.56	0.0198975	-11.56	0.0500488
-11.46	0.0230713	-11.46	0.0389404	-11.46	0.0239258	-11.46	0.00842285	-11.46	0.0269775	-11.46	0.0429688
-11.36	0.0230713	-11.36	0.0389404	-11.36	0.0317383	-11.36	0.00842285	-11.36	0.0269775	-11.36	0.0429688
-11.26	0.0230713	-11.26	0.0389404	-11.26	0.0192871	-11.26	0.00842285	-11.26	0.03479	-11.26	0.0429688
-11.16	0.0113525	-11.16	0.0389404	-11.16	0.012207	-11.16	0.00842285	-11.16	0.0301514	-11.16	0.0383301
-11.06	0.0113525	-11.06	0.0357666	-11.06	0.012207	-11.06	0.00842285	-11.06	0.0152588	-11.06	0.03125
-10.96	0.0113525	-10.96	0.0311279	-10.96	0.012207	-10.96	0.00842285	-10.96	0.0152588	-10.96	0.03125
-10.86	0.0184323	-10.86	0.0303955	-10.86	0.0192871	-10.86	0.0108643	-10.86	0.0223389	-10.86	0.0383301
-10.76	0.0113525	-10.76	0.0233154	-10.76	0.012207	-10.76	-0.0032959	-10.76	0.0198975	-10.76	0.03125
-10.66	-0.000366211	-10.66	0.0233154	-10.66	0.012207	-10.66	-0.0032959	-10.66	0.0269775	-10.66	0.0163574
-10.56	-0.0120845	-10.56	0.0115967	-10.56	0.000488281	-10.56	-0.0150146	-10.56	0.0152588	-10.56	0
-10.46	-0.000366211	-10.46	0.0233154	-10.46	0.0168457	-10.46	-0.0032959	-10.46	0.0269775	-10.46	0.0117188
-10.36	-0.012085	-10.36	0.0115967	-10.36	0.0200195	-10.36	-0.0150146	-10.36	0.0152588	-10.36	0
-10.26	-0.0167236	-10.26	0.0115967	-10.26	0.0153809	-10.26	-0.0150146	-10.26	0.0106201	-10.26	-0.00463867
-10.16	-0.0238037	-10.16	0.00695801	-10.16	0.0129395	-10.16	-0.0150146	-10.16	0.0113525	-10.16	-0.00708008
-10.06	-0.0238037	-10.06	-0.00476074	-10.06	0.0200195	-10.06	-0.0150146	-10.06	0.0113525	-10.06	0
-9.96	-0.0238037	-9.96	-0.00720215	-9.96	0.0200195	-9.96	-0.0150146	-9.96	0.0113525	-9.96	-0.00463867
-9.86	-0.0238033	-9.86	-0.00476074	-9.86	0.012207	-9.86	-0.010376	-9.86	0.0113525	-9.86	0.00463867
-9.76	-0.012085	-9.76	-0.00012207	-9.76	0.0239258	-9.76	0.00842285	-9.76	0.0230713	-9.76	0.0234375
-9.66	-0.012085	-9.66	-0.0032959	-9.66	0.0239258	-9.66	0.00842285	-9.66	0.0198975	-9.66	0.0187988
-9.56	-0.012085	-9.56001	-0.00793457	-9.56001	0.0239258	-9.56001	0.00842285	-9.56001	0.0184326	-9.56001	0
-9.46	-0.012085	-9.46	-0.00793457	-9.46	0.0239258	-9.46	0.00842285	-9.46	0.0230713	-9.46	0.0117188
-9.36	-0.012085	-9.36	-0.00793457	-9.36	0.0239258	-9.36	0.00842285	-9.36	0.0230713	-9.36	0.00854492
-9.26	-0.0198975	-9.26	-0.00793457	-9.26	0.0239258	-9.26	0.00842285	-9.26	0.0230713	-9.26	-0.00463867
-9.16	-0.0245361	-9.16	-0.0172119	-9.16	0.0146484	-9.16	0.00378418	-9.16	0.0184326	-9.16	-0.0078125
-9.06	-0.0316162	-9.06001	-0.0267334	-9.06001	0.00512695	-9.06001	-0.0032959	-9.06001	0.0113525	-9.06001	-0.0195313
-8.96	-0.0316162	-8.96	-0.0196533	-8.96	0.012207	-8.96	0.0045166	-8.96	0.0230713	-8.96	-0.0195313
-8.86	-0.0347902	-8.86	-0.0228271	-8.86	0.00439453	-8.86	-0.00646973	-8.86	0.00817871	-8.86	-0.0305176
-8.76	-0.0394287	-8.76	-0.0321045	-8.76	0.000488281	-8.76	-0.0157471	-8.76	0.00817871	-8.76	-0.0351563
-8.66	-0.0284424	-8.66	-0.0281982	-8.66	0.0114746	-8.66	-0.0118408	-8.66	0.0262451	-8.66	-0.0241699
-8.56	-0.0191653	-8.56001	-0.0235596	-8.56001	0.00830078	-8.56001	-0.00720215	-8.56001	0.0308838	-8.56001	-0.0195313
-8.46	-0.0198975	-8.46	-0.0345459	-8.46	0.00830078	-8.46	-0.0150146	-8.46	0.0230713	-8.46	-0.0273438
-8.36	-0.0198975	-8.36	-0.0313721	-8.36	0.00512695	-8.36	-0.0150146	-8.36	0.0230713	-8.36	-0.0195313
-8.26	-0.0198975	-8.26	-0.0313721	-8.26	0.000488281	-8.26	-0.0150146	-8.26	0.0184326	-8.26	-0.0195313
-8.16	-0.0198975	-8.16	-0.0313721	-8.16	-0.00415039	-8.16	-0.00720215	-8.16	0.0113525	-8.16	-0.0195313
-8.06	-0.0230713	-8.06001	-0.0345459	-8.06001	-0.0144043	-8.06001	-0.010376	-8.06001	0.000366211	-8.06001	-0.0195313
-7.96	-0.0245361	-7.96	-0.0360107	-7.96	-0.00415039	-7.96	-0.0118408	-7.96	0.00354004	-7.96	-0.0195313
-7.86	-0.0238039	-7.86	-0.0267334	-7.86	0.00195313	-7.86	0.00915527	-7.86	0.0198975	-7.86	-0.0148926
-7.76	-0.012085	-7.76	-0.0313721	-7.76	-0.00732422	-7.76	-0.00720215	-7.76	0.0152588	-7.76	-0.0195313
-7.66	-0.012085	-7.66	-0.0360107	-7.66	-0.00732422	-7.66	0.0045166	-7.66	0.0152588	-7.66	-0.0241699
-7.56001	-0.012085	-7.56001	-0.0430908	-7.56001	-0.00732422	-7.56001	0.0045166	-7.56001	0.0152588	-7.56001	-0.03125
-7.46	-0.012085	-7.46001	-0.0430908	-7.46001	-0.00415039	-7.46001	0.0045166	-7.46001	0.00354004	-7.46001	-0.03125
-7.36	-0.012085	-7.36	-0.0345459	-7.36	0.000488281	-7.36	0.0045166	-7.36	0.00354004	-7.36	-0.0344238
-7.26	-0.012085	-7.26	-0.0438232	-7.26	-0.00268555	-7.26	0.00134277	-7.26	0.00354004	-7.26	-0.0437012
-7.16	-0.012085	-7.16	-0.0509033	-7.16	-0.00732422	-7.16	-0.0032959	-7.16	0.00354004	-7.16	-0.0390625
-7.06001	-0.00427246	-7.06001	-0.0509033	-7.06001	-0.0119629	-7.06001	-0.0032959	-7.06001	0.0152588	-7.06001	-0.0390625
-6.96	-0.00427246	-6.96001	-0.0430908	-6.96001	-0.019043	-6.96001	0.00842285	-6.96001	0.0152588	-6.96001	-0.0390625
-6.86	-0.00427246	-6.86	-0.0509033	-6.86	-0.019043	-6.86	0.00842285	-6.86	0.00354004	-6.86	-0.0390625
-6.76	0.00744629	-6.76	-0.0360107	-6.76	-0.00732422	-6.76	0.0201416	-6.76	0.0152588	-6.76	-0.0319824
-6.66	0.019165	-6.66	-0.0430908	-6.66	0.000488281	-6.66	0.00378418	-6.66	0.00744629	-6.66	-0.0390625
-6.56001	0.0113525	-6.56001	-0.0477295	-6.56001	-0.00415039	-6.56001	0.00378418	-6.56001	0.00280762	-6.56001	-0.046875
-6.46	-0.0120841	-6.46001	-0.0548096	-6.46001	-0.0275879	-6.46001	-0.0150146	-6.46001	-0.0159912	-6.46001	-0.0703125
-6.36	0.00280762	-6.36	-0.0384521	-6.36	-0.0229492	-6.36	0.0045166	-6.36	-0.00427246	-6.36	-0.046875
-6.26	0.00427246	-6.26	-0.0391846	-6.26	-0.026123	-6.26	0.00134277	-6.26	-0.00744629	-6.26	-0.0500488
-6.16	-0.012085	-6.16	-0.0462646	-6.16	-0.026123	-6.16	-0.0032959	-6.16	-0.012085	-6.16	-0.0546875
-6.06001	-0.00744629	-6.06001	-0.0438232	-6.06001	-0.0268555	-6.06001	-0.0032959	-6.06001	-0.0238037	-6.06001	-0.0593262
-5.96	0.0113525	-5.96001	-0.0509033	-5.96001	-0.0314941	-5.96001	-0.0032959	-5.96001	-0.0238037	-5.96001	-0.078125
-5.86	0.0113525	-5.86	-0.0462646	-5.86	-0.0385742	-5.86	-0.0032959	-5.86	-0.0206299	-5.86	-0.078125
-5.76	0.0113525	-5.76	-0.0391846	-5.76	-0.0385742	-5.76	-0.0032959	-5.76	-0.019165	-5.76	-0.0812988
-5.66	0.0113525	-5.66	-0.0391846	-5.66	-0.0307617	-5.66	-0.0032959	-5.66	-0.0238037	-5.66	-0.0859375
-5.56001	0.0230713	-5.56001	-0.0438232	-5.56001	-0.0339355	-5.56001	-0.0032959	-5.56001	-0.0238037	-5.56001	-0.0859375
-5.46	0.0184326	-5.46001	-0.0509033	-5.46001	-0.0463867	-5.46001	-0.0032959	-5.46001	-0.0362549	-5.46001	-0.0859375
-5.36	0.0113525	-5.36	-0.0540771	-5.36	-0.0463867	-5.36	-0.0032959	-5.36	-0.043335	-5.36	-0.0905762
-5.26	0.0145264	-5.26	-0.055542	-5.26	-0.0478516	-5.26	-0.00012207	-5.26	-0.0323486	-5.26	-0.0944824
-5.16	0.000366211	-5.16	-0.0548096	-5.16	-0.057373	-5.16	-0.0057373	-5.16	-0.0379639	-5.16	-0.0969238
-5.06001	0.00744629	-5.06001	-0.0430908	-5.06001	-0.0534668	-5.06001	0.00842285	-5.06001	-0.0284424	-5.06001	-0.0898438
-4.96	0.012085	-4.96001	-0.0548096	-4.96001	-0.0581055	-4.96001	-0.00012207	-4.96001	-0.0355225	-4.96001	-0.0898438
-4.86	0.019165	-4.86	-0.0579834	-4.86	-0.0581055	-4.86	0.00134277	-4.86	-0.0355225	-4.86	-0.0898438
-4.76	0.019165	-4.76	-0.0594482	-4.76	-0.0581055	-4.76	-0.00793457	-4.76	-0.0355225	-4.76	-0.0930176
-4.66	0.0230713	-4.66	-0.0626221	-4.66	-0.0705566	-4.66	-0.0228271	-4.66	-0.0386963	-4.66	-0.105469
-4.56001	0.0308838	-4.56001	-0.0548096	-4.56001	-0.0698242	-4.56001	-0.0196533	-4.56001	-0.0238037	-4.56001	-0.0859375
-4.46	0.0294197	-4.46001	-0.0626221	-4.46001	-0.0822754	-4.46001	-0.0345459	-4.46001	-0.0284424	-4.46001	-0.106934
-4.36	0.0284424	-4.36	-0.0579834	-4.36	-0.0878906	-4.36	-0.0345459	-4.36	-0.0308838	-4.36	-0.104736
-4.26	0.0308838	-4.26	-0.055542	-4.26	-0.0822754	-4.26	-0.0299072	-4.26	-0.0159912	-4.26	-0.0898438
-4.16	0.0308838	-4.16	-0.0494385	-4.16	-0.0776367	-4.16	-0.0181885	-4.16	-0.00744629	-4.16	-0.0734863
-4.06001	0.0386963	-4.06001	-0.0438232	-4.06001	-0.0776367	-4.06001	-0.000854492	-4.06001	-0.0213623	-4.06001	-0.0710449
-3.96	0.0386963	-3.96001	-0.0509033	-3.96001	-0.0893555	-3.96001	-0.0150146	-3.96001	-0.043335	-3.96001	-0.0944824
-3.86	0.0340576	-3.86	-0.055542	-3.86	-0.0939941	-3.86	-0.0181885	-3.86	-0.0596924	-3.86	-0.116455
-3.76	0.0386963	-3.76	-0.0579834	-3.76	-0.104248	-3.76	-0.0228271	-3.76	-0.0699463	-3.76	-0.114014
-3.66	0.019165	-3.66	-0.0633545	-3.66	-0.116699	-3.66	-0.0352783	-3.66	-0.0909424	-3.66	-0.140625
-3.56001	0.0308838	-3.56001	-0.0626221	-3.56001	-0.116699	-3.56001	-0.0455322	-3.56001	-0.0894775	-3.56001	-0.13208
-3.46	0.0277105	-3.46001	-0.0657959	-3.46001	-0.112061	-3.46001	-0.0423584	-3.46001	-0.0894775	-3.46001	-0.13208
-3.36	0.0230713	-3.36	-0.0587158	-3.36	-0.109619	-3.36	-0.0306396	-3.36	-0.09021	-3.36	-0.125
-3.26	0.0294189	-3.26	-0.0430908	-3.26	-0.113525	-3.26	-0.0196533	-3.26	-0.0955811	-3.26	-0.114014
-3.16	0.0238037	-3.16	-0.0438232	-3.16	-0.133057	-3.16	-0.0377197	-3.16	-0.105835	-3.16	-0.121826
-3.06001	0.0113525	-3.06001	-0.0509033	-3.06001	-0.151855	-3.06001	-0.0469971	-3.06001	-0.109009	-3.06001	-0.128906
-2.96	-0.00817817	-2.96001	-0.0494385	-2.96001	-0.150391	-2.96001	-0.057251	-2.96001	-0.113647	-2.96001	-0.13916
-2.86	-0.0159912	-2.86	-0.0587158	-2.86	-0.155762	-2.86	-0.0618896	-2.86	-0.12146	-2.86	-0.144531
-2.76	-0.0152588	-2.76	-0.0477295	-2.76	-0.147949	-2.76	-0.0540771	-2.76	-0.125366	-2.76	-0.153076
-2.66	-0.00976563	-2.66	-0.0430908	-2.66	-0.151855	-2.66	-0.0462646	-2.66	-0.133911	-2.66	-0.152344
-2.56001	-0.0184326	-2.56001	-0.0267334	-2.56001	-0.147949	-2.56001	-0.0345459	-2.56001	-0.132446	-2.56001	-0.148438
-2.46	-0.0277073	-2.46001	-0.0150146	-2.46001	-0.151123	-2.46001	-0.0032959	-2.46001	-0.12146	-2.46001	-0.143799
-2.36	-0.0440674	-2.36	-0.00793457	-2.36	-0.152588	-2.36	0.00842285	-2.36	-0.140991	-2.36	-0.133545
-2.26	-0.06604	-2.26	-0.0439453	-2.26	-0.159668	-2.26	-0.0299072	-2.26	-0.164429	-2.26	-0.143799
-2.16	-0.0479736	-2.16	-0.0430908	-2.16	-0.151855	-2.16	-0.0361328	-2.16	-0.169067	-2.16	-0.140625
-2.06001	-0.0159912	-2.06001	-0.0321045	-2.06001	-0.123779	-2.06001	-0.041626	-2.06001	-0.168335	-2.06001	-0.14917
-1.96	-0.0269757	-1.96001	-0.0743408	-1.96001	-0.12915	-1.96001	-0.0494385	-1.96001	-0.164429	-1.96001	-0.175781
-1.86	-0.0324707	-1.86	-0.0501709	-1.86	-0.112061	-1.86	-0.0220947	-1.86	-0.151978	-1.86	-0.16333
-1.76	-0.0543213	-1.76	-0.00256348	-1.76	-0.0206299	-1.76	0.0357666	-1.76	-0.100464	-1.76	-0.145386
-1.66	0.0683594	-1.66	0.0272217	-1.66	0.0895996	-1.66	0.0780029	-1.66	-0.00427246	-1.66	-0.192139
-1.56001	0.209839	-1.56001	-0.0891113	-1.56001	-0.00488281	-1.56001	0.0115967	-1.56001	-0.041748	-1.56001	-0.281982
-1.46	0.251935	-1.46001	-0.238403	-1.46001	-0.065918	-1.46001	-0.0892334	-1.46001	-0.167603	-1.46001	-0.313354
-1.36	0.314453	-1.36	-0.226685	-1.36	-0.0455322	-1.36	-0.0697021	-1.36	-0.140991	-1.36	-0.228149
-1.26	0.14563	-1.26	-0.222778	-1.26	-0.0206299	-1.26	-0.0314941	-1.26	-0.109741	-1.26	-0.157837
-1.16	-0.0410156	-1.16	-0.24707	-1.16	-0.0893555	-1.16	-0.12915	-1.16	-0.169922	-1.16	-0.332886
-1.06001	-0.065918	-1.06001	-0.231323	-1.06001	-0.0705566	-1.06001	-0.140015	-1.06001	-0.200317	-1.06001	-0.339844
-0.959999	-0.0721446	-0.960007	-0.205566	-0.960007	-0.0822754	-0.960007	-0.14856	-0.960007	-0.234741	-0.960007	-0.297607
-0.860001	-0.0722656	-0.860001	-0.199341	-0.860001	-0.123779	-0.860001	-0.181519	-0.860001	-0.245728	-0.860001	-0.291504
-0.760002	-0.0635986	-0.760002	-0.250854	-0.760002	-0.202637	-0.760002	-0.207153	-0.760002	-0.265137	-0.760002	-0.320313
-0.660004	-0.117554	-0.660004	-0.257935	-0.660004	-0.234619	-0.660004	-0.202515	-0.660004	-0.271362	-0.660004	-0.324219
-0.560005	0.0292969	-0.560005	-0.218872	-0.560005	-0.186279	-0.560005	-0.0760498	-0.560005	-0.143433	-0.560005	-0.178223
-0.459999	0.20431	-0.460007	-0.213379	-0.460007	-0.341675	-0.460007	0.00537109	-0.460007	0.0129395	-0.460007	-0.0593262
-0.360001	0.364502	-0.360001	-0.153931	-0.360001	-0.268188	-0.360001	-0.172729	-0.360001	-0.290894	-0.360001	-0.417969
-0.260002	0.782471	-0.260002	-0.236816	-0.260002	-0.072998	-0.260002	-0.180664	-0.260002	-0.166748	-0.260002	-0.159424
-0.160004	3.22705	-0.160004	-0.267212	-0.160004	-0.383057	-0.160004	1.15454	-0.160004	0.814575	-0.160004	0.118774
-0.0600052	0.0214844	-0.0600052	3.35449	-0.0600052	2.21143	-0.0600052	3.82007	-0.0600052	5.48547	-0.0600052	6.24683
0.0400009	-2.02588	0.0399933	2.12964	0.0399933	1.64893	0.0399933	0.902222	0.0399933	2.19031	0.0399933	4.19617
0.139999	-1.8739	0.139999	-0.0603027	0.139999	0.153564	0.139999	-0.529907	0.139999	-0.412964	0.139999	0.692139
0.239998	-1.04407	0.239998	-0.103271	0.239998	0.30603	0.239998	-0.290771	0.239998	-0.260498	0.239998	0.923462
0.339996	-1.17615	0.339996	-0.58374	0.339996	-0.0128174	0.339996	-0.603271	0.339996	-0.680786	0.339996	0.820313
0.439995	-0.845703	0.439995	-0.446167	0.439995	-0.262817	0.439995	-0.436157	0.439995	-0.183228	0.439995	1.19531
0.540001	-0.58239	0.539993	-0.260986	0.539993	-0.111938	0.539993	-0.109497	0.539993	0.119995	0.539993	1.67432
0.639999	-0.578491	0.639999	-0.300171	0.639999	0.0574951	0.639999	-0.152466	0.639999	0.0706787	0.639999	2.08667
0.739998	-0.687012	0.739998	-0.479004	0.739998	0.0107422	0.739998	-0.197021	0.739998	0.116089	0.739998	2.37427
0.839996	-0.701904	0.839996	-0.474365	0.839996	-0.0620117	0.839996	-0.197754	0.839996	0.337891	0.839996	2.7594
0.939995	-0.68396	0.939995	-0.485229	0.939995	-0.120605	0.939995	-0.230591	0.939995	0.475464	0.939995	3.10938
1.04	-0.653445	1.03999	-0.493042	1.03999	-0.18457	1.03999	-0.257935	1.03999	0.567627	1.03999	3.46729
1.14	-0.640991	1.14	-0.511841	1.14	-0.194092	1.14	-0.201782	1.14	0.644897	1.14	3.73828
1.24	-0.637085	1.24	-0.503296	1.24	-0.164307	1.24	-0.157227	1.24	0.744995	1.24	4.0625
1.34	-0.633911	1.34	-0.504761	1.34	-0.175293	1.34	-0.139282	1.34	0.819946	1.34	4.33667
1.43999	-0.609741	1.43999	-0.453979	1.43999	-0.152588	1.43999	-0.0814209	1.43999	0.940308	1.43999	4.68359
1.54	-0.598026	1.53999	-0.42981	1.53999	-0.123779	1.53999	-0.0501709	1.53999	1.05823	1.53999	4.99146
1.64	-0.609009	1.64	-0.476685	1.64	-0.10498	1.64	-0.0338135	1.64	1.12073	1.64	5.1875
1.74	-0.622192	1.74	-0.507935	1.74	-0.121338	1.74	-0.0125732	1.74	1.17786	1.74	5.375
1.84	-0.618286	1.84	-0.500122	1.84	-0.0776367	1.84	0.0130615	1.84	1.24573	1.84	5.57739
1.93999	-0.637085	1.93999	-0.468872	1.93999	-0.041748	1.93999	0.0467529	1.93999	1.32385	1.93999	5.80933
2.04	-0.644899	2.03999	-0.481323	2.03999	-0.00805664	2.03999	0.0904541	2.03999	1.42615	2.03999	6.04688
2.14	-0.672974	2.14	-0.483765	2.14	-0.0197754	2.14	0.109985	2.14	1.48792	2.14	6.2688
2.24	-0.684692	2.24	-0.497681	2.24	-0.00732422	2.24	0.128052	2.24	1.55676	2.24	6.45313
2.34	-0.687134	2.34	-0.515015	2.34	-0.0151367	2.34	0.146606	2.34	1.65735	2.34	6.63745
2.43999	-0.69104	2.43999	-0.519653	2.43999	-0.034668	2.43999	0.180298	2.43999	1.74805	2.43999	6.8313
2.54	-0.688599	2.53999	-0.507935	2.53999	-0.00805664	2.53999	0.22644	2.53999	1.84265	2.53999	7.02344
2.64	-0.696411	2.64	-0.500122	2.64	0.012207	2.64	0.274048	2.64	1.92542	2.64	7.23047
2.74	-0.707397	2.74	-0.500854	2.74	0.00830078	2.74	0.309204	2.74	2.00427	2.74	7.42114
2.84	-0.72229	2.84	-0.507202	2.84	0.0168457	2.84	0.341187	2.84	2.0824	2.84	7.5437
2.93999	-0.716675	2.93999	-0.485229	2.93999	0.0583496	2.93999	0.394409	2.93999	2.18958	2.93999	7.73438
3.04	-0.714478	3.03999	-0.480591	3.03999	0.0778809	3.03999	0.43811	3.03999	2.2926	3.03999	7.88672
3.14	-0.712036	3.14	-0.464233	3.14	0.0974121	3.14	0.477173	3.14	2.3949	3.14	8.04688
3.24	-0.712036	3.24	-0.466431	3.24	0.109863	3.24	0.511597	3.24	2.46216	3.24	8.18909
3.34	-0.730835	3.34	-0.489136	3.34	0.109863	3.34	0.535767	3.34	2.53088	3.34	8.31323
3.43999	-0.727661	3.43999	-0.476685	3.43999	0.124756	3.43999	0.56311	3.43999	2.60583	3.43999	8.48047
3.54	-0.711304	3.53999	-0.46814	3.53999	0.160645	3.53999	0.59436	3.53999	2.67542	3.53999	8.6438
3.64	-0.709839	3.64	-0.456421	3.64	0.181641	3.64	0.641968	3.64	2.75037	3.64	8.80542
3.74	-0.720581	3.74	-0.450806	3.74	0.202148	3.74	0.663208	3.74	2.83325	3.74	8.97266
3.84	-0.727661	3.84	-0.453247	3.84	0.211426	3.84	0.700562	3.84	2.89099	3.84	9.13281
3.93999	-0.713745	3.93999	-0.417358	3.93999	0.247314	3.93999	0.751343	3.93999	2.98083	3.93999	9.33203
4.04	-0.704226	4.03999	-0.397827	4.03999	0.2771	4.03999	0.800659	4.03999	3.07312	4.03999	9.48438
4.14	-0.714478	4.14	-0.386841	4.14	0.286377	4.14	0.817017	4.14	3.12854	4.14	9.59058
4.24	-0.707397	4.24	-0.379028	4.24	0.30835	4.24	0.860718	4.24	3.20667	4.24	9.72974
4.34	-0.716675	4.34	-0.368774	4.34	0.312988	4.34	0.91394	4.34	3.30676	4.34	9.87036
4.43999	-0.726196	4.43999	-0.382935	4.43999	0.319214	4.43999	0.922485	4.43999	3.36755	4.43999	10
4.54	-0.715942	4.53999	-0.363403	4.53999	0.340332	4.53999	0.953735	4.53999	3.45984	4.53999	10.1406
4.64	-0.711304	4.64	-0.358765	4.64	0.364502	4.64	0.997437	4.64	3.56604	4.64	10.2454
4.74	-0.726929	4.74	-0.350952	4.74	0.375488	4.74	1.02478	4.74	3.65735	4.74	10.353
4.84	-0.730835	4.84	-0.359497	4.84	0.371582	4.84	1.04285	4.84	3.73633	4.84	10.4453
4.93999	-0.726929	4.93999	-0.344604	4.93999	0.383301	4.93999	1.07019	4.93999	3.79968	4.93999	10.5532
5.04	-0.731567	5.03999	-0.347778	5.03999	0.398193	5.03999	1.09827	5.03999	3.85974	5.03999	10.6523
5.14	-0.726929	5.14	-0.328247	5.14	0.417725	5.14	1.12561	5.14	3.95203	5.14	10.7781
5.24	-0.747192	5.24	-0.332153	5.24	0.427002	5.24	1.16467	5.24	4.00745	5.24	10.8586
5.34	-0.741089	5.34	-0.31189	5.34	0.446533	5.34	1.18567	5.34	4.06287	5.34	10.9578
5.43999	-0.755005	5.43999	-0.320435	5.43999	0.445068	5.43999	1.21936	5.43999	4.10046	5.43999	11.0508
5.54	-0.750367	5.53999	-0.297729	5.53999	0.466064	5.53999	1.2616	5.53999	4.1637	5.53999	11.136
5.64	-0.758179	5.64	-0.286011	5.64	0.468506	5.64	1.30457	5.64	4.21838	5.64	11.2227
5.74	-0.762817	5.74	-0.276733	5.74	0.492676	5.74	1.32483	5.74	4.27234	5.74	11.3125
5.84	-0.745728	5.84	-0.245483	5.84	0.523926	5.84	1.36536	5.84	4.34485	5.84	11.3906
5.93999	-0.728394	5.93999	-0.223511	5.93999	0.538818	5.93999	1.41394	5.93999	4.40833	5.93999	11.4844
6.04	-0.737914	6.03999	-0.230591	6.03999	0.539551	6.03999	1.44592	6.03999	4.46765	6.03999	11.5461
6.14	-0.719116	6.14	-0.202515	6.14	0.583984	6.14	1.47717	6.14	4.54797	6.14	11.6375
6.24	-0.734009	6.24	-0.21106	6.24	0.5896	6.24	1.50134	6.24	4.58948	6.24	11.7227
6.34	-0.731567	6.34	-0.195435	6.34	0.601318	6.34	1.52014	6.34	4.65515	6.34	11.8015
6.43999	-0.734741	6.43999	-0.192261	6.43999	0.609131	6.43999	1.55774	6.43999	4.73328	6.43999	11.8774
6.54	-0.731567	6.53999	-0.184448	6.53999	0.618408	6.53999	1.58655	6.53999	4.80432	6.53999	11.9531
6.64	-0.72229	6.64	-0.171997	6.64	0.648193	6.64	1.61853	6.64	4.89807	6.64	12.0203
6.74	-0.723755	6.74	-0.175171	6.74	0.657471	6.74	1.6615	6.74	4.96448	6.74	12.0696
6.84	-0.7323	6.84	-0.176636	6.84	0.670898	6.84	1.69446	6.84	5.03333	6.84	12.1477
6.93999	-0.737915	6.93999	-0.171997	6.93999	0.687988	6.93999	1.7428	6.93999	5.0863	6.93999	12.2383
7.04	-0.719117	7.03999	-0.152466	7.03999	0.716064	7.03999	1.77551	7.03999	5.15588	7.03999	12.3171
7.14	-0.734009	7.14	-0.140747	7.14	0.718506	7.14	1.8092	7.14	5.2113	7.14	12.375
7.24	-0.728394	7.24	-0.129028	7.24	0.734863	7.24	1.8468	7.24	5.2677	7.24	12.4407
7.34	-0.730835	7.34	-0.121216	7.34	0.734131	7.34	1.86389	7.34	5.31213	7.34	12.5
7.43999	-0.717651	7.43999	-0.111938	7.43999	0.766846	7.43999	1.90442	7.43999	5.37146	7.43999	12.582
7.54	-0.723755	7.53999	-0.0946045	7.53999	0.786377	7.53999	1.95764	7.53999	5.43713	7.53999	12.6523
7.64	-0.715942	7.64	-0.0736084	7.64	0.80835	7.64	1.99207	7.64	5.49255	7.64	12.7305
7.74	-0.719116	7.74	-0.0633545	7.74	0.83252	7.74	2.01941	7.74	5.54895	7.74	12.8125
7.84	-0.711304	7.84	-0.055542	7.84	0.859131	7.84	2.04041	7.84	5.60828	7.84	12.9023
7.93999	-0.699585	7.93999	-0.0657959	7.93999	0.874756	7.93999	2.07483	7.93999	5.66833	7.93999	12.9727
8.04	-0.699586	8.03999	-0.0665283	8.03999	0.892578	8.03999	2.10608	8.03999	5.7262	8.03999	13.0352
8.14	-0.71521	8.14	-0.071167	8.14	0.897461	8.14	2.12488	8.14	5.76917	8.14	13.0891
8.24	-0.723755	8.24	-0.0782471	8.24	0.907471	8.24	2.14978	8.24	5.83484	8.24	13.1687
8.34	-0.726929	8.34	-0.071167	8.34	0.937256	8.34	2.19275	8.34	5.89807	8.34	13.2415
8.43999	-0.738647	8.43999	-0.0931396	8.43999	0.92627	8.43999	2.21155	8.43999	5.95349	8.43999	13.2734
8.54	-0.735474	8.53999	-0.0899658	8.53999	0.938721	8.53999	2.24207	8.53999	5.98633	8.53999	13.3125
8.64	-0.738647	8.64	-0.0828857	8.64	0.956055	8.64	2.27332	8.64	6.01526	8.64	13.3665
8.74	-0.738647	8.74	-0.0899658	8.74	0.961426	8.74	2.29504	8.74	6.06604	8.74	13.4155
8.84	-0.758179	8.84	-0.086792	8.84	0.980957	8.84	2.33508	8.84	6.11682	8.84	13.4485
8.93999	-0.755005	8.93999	-0.0853271	8.93999	1.00049	8.93999	2.37561	8.93999	6.1637	8.93999	13.4875
9.04	-0.760621	9.03999	-0.0977783	9.03999	1.02002	9.03999	2.3927	9.03999	6.23401	9.03999	13.5164
9.14	-0.779175	9.14	-0.102417	9.14	1.03174	9.14	2.42175	9.14	6.29651	9.14	13.5774
9.24	-0.780884	9.24	-0.0977783	9.24	1.03882	9.24	2.44983	9.24	6.35437	9.24	13.6204
9.34	-0.794067	9.34	-0.118042	9.34	1.03638	9.34	2.46863	9.34	6.39099	9.34	13.6406
9.43999	-0.786255	9.43999	-0.121216	9.43999	1.04187	9.43999	2.50916	9.43999	6.47156	9.43999	13.696
9.54	-0.793336	9.53999	-0.118042	9.53999	1.05908	9.53999	2.54358	9.53999	6.54968	9.53999	13.7375
9.64	-0.794067	9.64	-0.129028	9.64	1.06299	9.64	2.57019	9.64	6.60828	9.64	13.793
9.74	-0.808228	9.74	-0.152466	9.74	1.07397	9.74	2.58264	9.74	6.65662	9.74	13.8516
9.84	-0.820679	9.84	-0.160278	9.84	1.07544	9.84	2.61536	9.84	6.71912	9.84	13.9265
9.93999	-0.817505	9.93999	-0.164917	9.93999	1.08569	9.93999	2.64758	9.93999	6.78406	9.93999	13.9712
10.04	-0.823853	10.04	-0.170532	10.04	1.10669	10.04	2.66931	10.04	6.82068	10.04	14.0015
10.14	-0.841675	10.14	-0.177368	10.14	1.11694	10.14	2.69128	10.14	6.86536	10.14	14.0266
10.24	-0.839478	10.24	-0.175171	10.24	1.12158	10.24	2.71545	10.24	6.90588	10.24	14.082
10.34	-0.84021	10.34	-0.176636	10.34	1.14111	10.34	2.74744	10.34	6.94958	10.34	14.1211
10.44	-0.837036	10.44	-0.164185	10.44	1.17554	10.44	2.78894	10.44	7.01062	10.44	14.1555
10.54	-0.838745	10.54	-0.163452	10.54	1.18872	10.54	2.82947	10.54	7.04651	10.54	14.1765
10.64	-0.83313	10.64	-0.164917	10.64	1.19653	10.64	2.86072	10.64	7.07068	10.64	14.2109
10.74	-0.84021	10.74	-0.160278	10.74	1.21387	10.74	2.88586	10.74	7.11536	10.74	14.2688
10.84	-0.854248	10.84	-0.157104	10.84	1.21851	10.84	2.91467	10.84	7.1637	10.84	14.293
10.94	-0.862183	10.94	-0.15564	10.94	1.21143	10.94	2.94348	10.94	7.18713	10.94	14.3125
11.04	-0.856567	11.04	-0.145386	11.04	1.22632	11.04	2.97571	11.04	7.22937	11.04	14.3352
11.14	-0.844849	11.14	-0.129028	11.14	1.2356	11.14	3.02087	11.14	7.29651	11.14	14.3906
11.24	-0.838745	11.24	-0.112671	11.24	1.25439	11.24	3.0553	11.24	7.34729	11.24	14.4141
11.34	-0.849487	11.34	-0.114136	11.34	1.26929	11.34	3.08191	11.34	7.38635	11.34	14.468
11.44	-0.828491	11.44	-0.0977783	11.44	1.27393	11.44	3.11072	11.44	7.4325	11.44	14.5085
11.54	-0.836305	11.54	-0.0977783	11.54	1.28101	11.54	3.14441	11.54	7.47302	11.54	14.55
11.64	-0.843384	11.64	-0.0899658	11.64	1.27856	11.64	3.17322	11.64	7.51917	11.64	14.5789
11.74	-0.844116	11.74	-0.0814209	11.74	1.30518	11.74	3.19983	11.74	7.55042	11.74	14.6218
11.84	-0.845581	11.84	-0.071167	11.84	1.31226	11.84	3.21936	11.84	7.58948	11.84	14.6516
11.94	-0.859741	11.94	-0.071167	11.94	1.31543	11.94	3.23889	11.94	7.64343	11.94	14.7102
12.04	-0.859009	12.04	-0.0704346	12.04	1.31763	12.04	3.25842	12.04	7.69885	12.04	14.7195
12.14	-0.872192	12.14	-0.0587158	12.14	1.32935	12.14	3.28967	12.14	7.73474	12.14	14.7656
12.24	-0.875366	12.24	-0.0438232	12.24	1.34668	12.24	3.3092	12.24	7.77161	12.24	14.8118
12.34	-0.872192	12.34	-0.0430908	12.34	1.35669	12.34	3.33972	12.34	7.79968	12.34	14.8469
12.44	-0.867554	12.44	-0.0345459	12.44	1.37231	12.44	3.36926	12.44	7.84875	12.44	14.8796
12.54	-0.867555	12.54	-0.0164795	12.54	1.38574	12.54	3.4054	12.54	7.88879	12.54	14.9172
12.64	-0.883911	12.64	-0.0196533	12.64	1.37866	12.64	3.41467	12.64	7.91052	12.64	14.95
12.74	-0.877808	12.74	-0.0150146	12.74	1.39648	12.74	3.44739	12.74	7.95349	12.74	15.0039
12.84	-0.880005	12.84	-0.0125732	12.84	1.40527	12.84	3.46936	12.84	7.99036	12.84	15.0156
12.94	-0.869019	12.94	0.00305176	12.94	1.41064	12.94	3.49524	12.94	8.02698	12.94	15.0579
13.04	-0.886353	13.04	0.0155029	13.04	1.41064	13.04	3.52869	13.04	8.0614	13.04	15.0898
13.14	-0.879272	13.14	0.0240479	13.14	1.42236	13.14	3.5553	13.14	8.10974	13.14	15.1211
13.24	-0.894165	13.24	0.0272217	13.24	1.42236	13.24	3.57947	13.24	8.14099	13.24	15.1453
13.34	-0.88855	13.34	0.022583	13.34	1.41772	13.34	3.60461	13.34	8.16614	13.34	15.1938
13.44	-0.89563	13.44	0.0350342	13.44	1.42554	13.44	3.63806	13.44	8.21448	13.44	15.2305
13.54	-0.889526	13.54	0.0513916	13.54	1.43164	13.54	3.67639	13.54	8.25745	13.54	15.2664
13.64	-0.89563	13.64	0.0631104	13.64	1.44897	13.64	3.70056	13.64	8.28162	13.64	15.3125
13.74	-0.890991	13.74	0.0772705	13.74	1.46533	13.74	3.73889	13.74	8.30676	13.74	15.3469
13.84	-0.883911	13.84	0.0897217	13.84	1.48804	13.84	3.78113	13.84	8.35193	13.84	15.3953
13.94	-0.879272	13.94	0.10144	13.94	1.49268	13.94	3.80994	13.94	8.40125	13.94	15.429
14.04	-0.877808	14.04	0.106079	14.04	1.50122	14.04	3.83337	14.04	8.44177	14.04	15.4578
14.14	-0.880005	14.14	0.113159	14.14	1.51929	14.14	3.86316	14.14	8.48474	14.14	15.4922
14.24	-0.887085	14.24	0.116333	14.24	1.52393	14.24	3.88269	14.24	8.52625	14.24	15.5188
14.34	-0.894897	14.34	0.117798	14.34	1.52075	14.34	3.88879	14.34	8.58167	14.34	15.5366
14.44	-0.898804	14.44	0.120972	14.44	1.53101	14.44	3.91394	14.44	8.61682	14.44	15.5547
14.54	-0.872192	14.54	0.152222	14.54	1.54346	14.54	3.95056	14.54	8.65125	14.54	15.5938
14.64	-0.879272	14.64	0.155396	14.64	1.55054	14.64	3.98743	14.64	8.68713	14.64	15.6204
14.74	-0.887085	14.74	0.167847	14.74	1.55835	14.74	4.01697	14.74	8.7262	14.74	15.6523
14.84	-0.88855	14.84	0.167847	14.84	1.56616	14.84	4.0553	14.84	8.76062	14.84	15.6743
14.94	-0.90271	14.94	0.174927	14.94	1.56226	14.94	4.078	14.94	8.78796	14.94	15.6992
15.04	-0.874635	15.04	0.188843	15.04	1.58716	15.04	4.10754	15.04	8.8175	15.04	15.7273
15.14	-0.883911	15.14	0.193726	15.14	1.57788	15.14	4.13586	15.14	8.84265	15.14	15.7493
15.24	-0.90271	15.24	0.184204	15.24	1.57861	15.24	4.14978	15.24	8.88635	15.24	15.7813
15.34	-0.882446	15.34	0.207642	15.34	1.58716	15.34	4.18494	15.34	8.93713	15.34	15.8093
15.44	-0.883911	15.44	0.214722	15.44	1.60205	15.44	4.203	15.44	8.95667	15.44	15.832
15.54	-0.8761	15.54	0.225708	15.54	1.61694	15.54	4.23499	15.54	9.01062	15.54	15.8633
15.64	-0.881714	15.64	0.234985	15.64	1.62158	15.64	4.23962	15.64	9.03943	15.64	15.8875
15.74	-0.883911	15.74	0.242065	15.74	1.63794	15.74	4.26624	15.74	9.06287	15.74	15.9141
15.84	-0.879272	15.84	0.260132	15.84	1.65991	15.84	4.30457	15.84	9.10437	15.84	15.9602
15.94	-0.887085	15.94	0.263062	15.94	1.68408	15.94	4.32629	15.94	9.12854	15.94	15.9695
16.04	-0.890991	16.04	0.268677	16.04	1.70825	16.04	4.34363	16.04	9.1449	16.04	15.9915
16.14	-0.875366	16.14	0.276489	16.14	1.71387	16.14	4.3678	16.14	9.17468	16.14	16.0188
16.24	-0.88855	16.24	0.276489	16.24	1.72314	16.24	4.38586	16.24	9.19739	16.24	16.0383
16.34	-0.894165	16.34	0.274048	16.34	1.73169	16.34	4.40442	16.34	9.21912	16.34	16.0476
16.44	-0.886353	16.44	0.28894	16.44	1.73804	16.44	4.44202	16.44	9.2489	16.44	16.082
16.54	-0.888551	16.54	0.292114	16.54	1.75293	16.54	4.47717	16.54	9.28796	16.54	16.1047
16.64	-0.887817	16.64	0.296753	16.64	1.76294	16.64	4.48035	16.64	9.31677	16.64	16.1289
16.74	-0.886353	16.74	0.304565	16.74	1.77002	16.74	4.50061	16.74	9.35828	16.74	16.1602
16.84	-0.86438	16.84	0.332642	16.84	1.78174	16.84	4.54041	16.84	9.4137	16.84	16.1992
16.94	-0.869995	16.94	0.348267	16.94	1.79028	16.94	4.57166	16.94	9.43469	16.94	16.2319
17.04	-0.867555	17.04	0.35144	17.04	1.79346	17.04	4.59436	17.04	9.45203	17.04	16.2539
17.14	-0.880737	17.14	0.349976	17.14	1.80371	17.14	4.61389	17.14	9.45984	17.14	16.2642
17.24	-0.883179	17.24	0.355347	17.24	1.81689	17.24	4.62878	17.24	9.48865	17.24	16.2859
17.34	-0.869995	17.34	0.352173	17.34	1.84033	17.34	4.64661	17.34	9.51208	17.34	16.3171
17.44	-0.876831	17.44	0.366333	17.44	1.85205	17.44	4.67175	17.44	9.55359	17.44	16.3508
17.54	-0.8761	17.54	0.362427	17.54	1.86694	17.54	4.6991	17.54	9.57629	17.54	16.3586
17.64	-0.886353	17.64	0.367065	17.64	1.87476	17.64	4.71545	17.64	9.61292	17.64	16.3711
17.74	-0.887085	17.74	0.37561	17.74	1.89258	17.74	4.73645	17.74	9.66052	17.74	16.3828
17.84	-0.89563	17.84	0.378784	17.84	1.91064	17.84	4.76624	17.84	9.69495	17.84	16.3906
17.94	-0.894165	17.94	0.387329	17.94	1.92627	17.94	4.79285	17.94	9.75354	17.94	16.4141
18.04	-0.872192	18.04	0.402222	18.04	1.94897	18.04	4.83337	18.04	9.81287	18.04	16.4531
18.14	-0.883911	18.14	0.397583	18.14	1.96533	18.14	4.85144	18.14	9.84265	18.14	16.4751
18.24	-0.877808	18.24	0.399048	18.24	1.96997	18.24	4.8678	18.24	9.87537	18.24	16.4741
18.34	-0.875366	18.34	0.405396	18.34	1.99194	18.34	4.89673	18.34	9.90515	18.34	16.5039
18.44	-0.876831	18.44	0.417114	18.44	1.99512	18.44	4.92566	18.44	9.9325	18.44	16.5063
18.54	-0.883179	18.54	0.425659	18.54	2.00513	18.54	4.9491	18.54	9.97229	18.54	16.5195
18.64	-0.866821	18.64	0.434204	18.64	2.02856	18.64	4.97473	18.64	10.0199	18.64	16.5359
18.74	-0.867554	18.74	0.436646	18.74	2.02246	18.74	4.99524	18.74	10.045	18.74	16.5461
18.84	-0.874634	18.84	0.434204	18.84	2.02148	18.84	5.01379	18.84	10.0707	18.84	16.5671
18.94	-0.865112	18.94	0.441284	18.94	2.03882	18.94	5.04285	18.94	10.1122	18.94	16.582
19.04	-0.883911	19.04	0.453003	19.04	2.05835	19.04	5.07166	19.04	10.1442	19.04	16.6133
19.14	-0.876099	19.14	0.463989	19.14	2.07397	19.14	5.10144	19.14	10.1786	19.14	16.6477
19.24	-0.881714	19.24	0.453735	19.24	2.08008	19.24	5.12561	19.24	10.1996	19.24	16.657
19.34	-0.879272	19.34	0.472534	19.34	2.11377	19.34	5.14978	19.34	10.234	19.34	16.6836
19.44	-0.86438	19.44	0.475708	19.44	2.12866	19.44	5.17175	19.44	10.2684	19.44	16.6985
19.54	-0.867555	19.54	0.477173	19.54	2.1333	19.54	5.19275	19.54	10.2863	19.54	16.7241
19.64	-0.879272	19.64	0.471069	19.64	2.13647	19.64	5.19128	19.64	10.3114	19.64	16.7368
19.74	-0.879272	19.74	0.47644	19.74	2.14966	19.74	5.22009	19.74	10.3356	19.74	16.7539
19.84	-0.882446	19.84	0.484985	19.84	2.15674	19.84	5.25134	19.84	10.3519	19.84	16.7703
19.94	-0.86438	19.94	0.499878	19.94	2.16772	19.94	5.27649	19.94	10.3849	19.94	16.793
20.04	-0.867555	20.04	0.516235	20.04	2.18408	20.04	5.31152	20.04	10.4222	20.04	16.821
20.14	-0.86438	20.14	0.518677	20.14	2.18408	20.14	5.32727	20.14	10.4489	20.14	16.843
20.24	-0.87146	20.24	0.511597	20.24	2.18726	20.24	5.35291	20.24	10.4567	20.24	16.8586
20.34	-0.862915	20.34	0.519409	20.34	2.19653	20.34	5.37097	20.34	10.4879	20.34	16.8828
20.44	-0.87146	20.44	0.50769	20.44	2.19971	20.44	5.39978	20.44	10.5035	20.44	16.9023
20.54	-0.857301	20.54	0.526489	20.54	2.22168	20.54	5.42493	20.54	10.5255	20.54	16.929
20.64	-0.87146	20.64	0.527222	20.64	2.21924	20.64	5.44666	20.64	10.5543	20.64	16.9492
20.74	-0.866821	20.74	0.535767	20.74	2.2356	20.74	5.46545	20.74	10.5785	20.74	16.9656
20.84	-0.852661	20.84	0.549927	20.84	2.25439	20.84	5.4967	20.84	10.6122	20.84	16.9961
20.94	-0.859741	20.94	0.546021	20.94	2.26147	20.94	5.50525	20.94	10.6168	20.94	17.0078
21.04	-0.86438	21.04	0.534302	21.04	2.25293	21.04	5.50696	21.04	10.6317	21.04	17.011
21.14	-0.863647	21.14	0.551392	21.14	2.26611	21.14	5.5365	21.14	10.652	21.14	17.0344
21.24	-0.855103	21.24	0.56311	21.24	2.27466	21.24	5.5553	21.24	10.6761	21.24	17.0671
21.34	-0.851929	21.34	0.57019	21.34	2.28955	21.34	5.57947	21.34	10.7028	21.34	17.075
21.44	-0.848022	21.44	0.581909	21.44	2.30981	21.44	5.60999	21.44	10.7262	21.44	17.1055
21.54	-0.852661	21.54	0.57019	21.54	2.30835	21.54	5.62952	21.54	10.7411	21.54	17.1204
21.64	-0.844116	21.64	0.589722	21.64	2.32397	21.64	5.66003	21.64	10.766	21.64	17.1406
21.74	-0.835571	21.74	0.598267	21.74	2.3418	21.74	5.68567	21.74	10.8129	21.74	17.1719
21.84	-0.83313	21.84	0.596802	21.84	2.35913	21.84	5.69836	21.84	10.8309	21.84	17.1868
21.94	-0.84021	21.94	0.604614	21.94	2.36694	21.94	5.72009	21.94	10.8551	21.94	17.1914
22.04	-0.832397	22.04	0.609253	22.04	2.37939	22.04	5.7467	22.04	10.8746	22.04	17.2156
22.14	-0.84021	22.14	0.616333	22.14	2.39429	22.14	5.76477	22.14	10.8895	22.14	17.2493
22.24	-0.844849	22.24	0.609253	22.24	2.38794	22.24	5.77087	22.24	10.8988	22.24	17.2539
22.34	-0.848022	22.34	0.613159	22.34	2.39502	22.34	5.78577	22.34	10.9293	22.34	17.2571
22.44	-0.855103	22.44	0.613892	22.44	2.40747	22.44	5.80676	22.44	10.9449	22.44	17.2664
22.54	-0.844117	22.54	0.617798	22.54	2.43335	22.54	5.83582	22.54	10.9684	22.54	17.2781
22.64	-0.849609	22.64	0.626465	22.64	2.4325	22.64	5.83179	22.64	10.9863	22.64	17.2836
22.74	-0.869995	22.74	0.633423	22.74	2.43481	22.74	5.84436	22.74	10.9933	22.74	17.2905
22.84	-0.860474	22.84	0.635864	22.84	2.46851	22.84	5.8678	22.84	11.0255	22.84	17.3228
22.94	-0.855103	22.94	0.638062	22.94	2.48242	22.94	5.88806	22.94	11.0472	22.94	17.3367
23.04	-0.848023	23.04	0.660034	23.04	2.50439	23.04	5.93103	23.04	11.0778	23.04	17.3679
23.14	-0.840942	23.14	0.66394	23.14	2.51147	23.14	5.94983	23.14	11.1019	23.14	17.3789
23.24	-0.844849	23.24	0.655396	23.24	2.51538	23.24	5.97571	23.24	11.1122	23.24	17.3813
23.34	-0.844849	23.34	0.674927	23.34	2.53491	23.34	5.98816	23.34	11.1395	23.34	17.4102
23.44	-0.855103	23.44	0.676392	23.44	2.5481	23.44	6.01379	23.44	11.1527	23.44	17.4219
23.54	-0.84485	23.54	0.678833	23.54	2.57324	23.54	6.03967	23.54	11.1779	23.54	17.4368
23.64	-0.843384	23.64	0.679565	23.64	2.56445	23.64	6.04749	23.64	11.1964	23.64	17.4429
23.74	-0.844849	23.74	0.687378	23.74	2.57788	23.74	6.07019	23.74	11.2333	23.74	17.4609
23.84	-0.84729	23.84	0.695923	23.84	2.58716	23.84	6.08411	23.84	11.2457	23.84	17.4844
23.94	-0.83313	23.94	0.710815	23.94	2.60449	23.94	6.11316	23.94	11.2723	23.94	17.4993
24.04	-0.848023	24.04	0.706177	24.04	2.6106	24.04	6.12488	24.04	11.2816	24.04	17.5085
24.14	-0.856567	24.14	0.713989	24.14	2.61694	24.14	6.13342	24.14	11.288	24.14	17.522
24.24	-0.855103	24.24	0.708374	24.24	2.62622	24.24	6.14661	24.24	11.3058	24.24	17.5242
24.34	-0.844849	24.34	0.717896	24.34	2.64819	24.34	6.17883	24.34	11.3263	24.34	17.5508
24.44	-0.855103	24.44	0.718628	24.44	2.65283	24.44	6.18884	24.44	11.3519	24.44	17.5625
24.54	-0.856567	24.54	0.738159	24.54	2.65601	24.54	6.21545	24.54	11.3746	24.54	17.5898
24.64	-0.855103	24.64	0.754517	24.64	2.67383	24.64	6.23499	24.64	11.391	24.64	17.6101
24.74	-0.852661	24.74	0.768677	24.74	2.67944	24.74	6.2467	24.74	11.3966	24.74	17.6118
24.84	-0.84729	24.84	0.770874	24.84	2.69189	24.84	6.27087	24.84	11.4183	24.84	17.6304
24.94	-0.844849	24.94	0.779663	24.94	2.69507	24.94	6.28894	24.94	11.4286	24.94	17.6406
25.04	-0.84021	25.04	0.796753	25.04	2.70825	25.04	6.32166	25.04	11.4449	25.04	17.6672
25.14	-0.837036	25.14	0.815552	25.14	2.72559	25.14	6.33508	25.14	11.4481	25.14	17.679
25.24	-0.835571	25.24	0.829468	25.24	2.72778	25.24	6.349	25.24	11.4777	25.24	17.6929
25.34	-0.83313	25.34	0.830444	25.34	2.7334	25.34	6.3678	25.34	11.495	25.34	17.6938
25.44	-0.848022	25.44	0.824829	25.44	2.72778	25.44	6.37561	25.44	11.4879	25.44	17.7
25.54	-0.851928	25.54	0.828003	25.54	2.73877	25.54	6.39978	25.54	11.5067	25.54	17.7227
25.64	-0.843384	25.64	0.839722	25.64	2.77075	25.64	6.43494	25.64	11.5394	25.64	17.7422
25.74	-0.844849	25.74	0.85144	25.74	2.78101	25.74	6.453	25.74	11.5465	25.74	17.7539
25.84	-0.856567	25.84	0.846802	25.84	2.78418	25.84	6.4679	25.84	11.5614	25.84	17.7603
25.94	-0.84729	25.94	0.84436	25.94	2.79419	25.94	6.4873	25.94	11.5817	25.94	17.7788
26.04	-0.844849	26.04	0.859253	26.04	2.80518	26.04	6.51868	26.04	11.6129	26.04	17.8047
26.14	-0.842651	26.14	0.867065	26.14	2.80591	26.14	6.52869	26.14	11.6339	26.14	17.8203
26.24	-0.83313	26.24	0.885864	26.24	2.82324	26.24	6.56702	26.24	11.663	26.24	17.8469
26.34	-0.852661	26.34	0.87561	26.34	2.80981	26.34	6.58191	26.34	11.6708	26.34	17.8484
26.44	-0.859741	26.44	0.874146	26.44	2.80127	26.44	6.59119	26.44	11.6801	26.44	17.8665
26.54	-0.851197	26.54	0.895142	26.54	2.81689	26.54	6.6178	26.54	11.7152	26.54	17.8843
26.64	-0.848022	26.64	0.885864	26.64	2.80835	26.64	6.62952	26.64	11.7169	26.64	17.8899
26.74	-0.844849	26.74	0.898315	26.74	2.82788	26.74	6.64514	26.74	11.7457	26.74	17.9126
26.84	-0.851929	26.84	0.901489	26.84	2.84033	26.84	6.66003	26.84	11.7567	26.84	17.9226
26.94	-0.855103	26.94	0.914673	26.94	2.85669	26.94	6.67712	26.94	11.7777	26.94	17.9429
27.04	-0.844849	27.04	0.926392	27.04	2.86694	27.04	6.71228	27.04	11.8011	27.04	17.968
27.14	-0.844849	27.14	0.932007	27.14	2.87476	27.14	6.72253	27.14	11.8278	27.14	17.9844
27.24	-0.858276	27.24	0.938843	27.24	2.87305	27.24	6.72717	27.24	11.8324	27.24	17.9922
27.34	-0.867554	27.34	0.945923	27.34	2.8833	27.34	6.74353	27.34	11.8427	27.34	18.0085
27.44	-0.879272	27.44	0.941284	27.44	2.88647	27.44	6.75452	27.44	11.8551	27.44	18.0188
27.54	-0.860475	27.54	0.951538	27.54	2.89819	27.54	6.78967	27.54	11.8817	27.54	18.043
27.64	-0.870728	27.64	0.957642	27.64	2.89258	27.64	6.79749	27.64	11.8878	27.64	18.0398
27.74	-0.867554	27.74	0.960815	27.74	2.90991	27.74	6.81311	27.74	11.9254	27.74	18.0579
27.84	-0.872192	27.84	0.963989	27.84	2.91455	27.84	6.83655	27.84	11.9325	27.84	18.0703
27.94	-0.88855	27.94	0.949097	27.94	2.89819	27.94	6.83972	27.94	11.9325	27.94	18.0742
28.04	-0.886353	28.04	0.953735	28.04	2.91064	28.04	6.86853	28.04	11.9528	28.04	18.0898
28.14	-0.89563	28.14	0.947632	28.14	2.90601	28.14	6.87561	28.14	11.9598	28.14	18.0969
28.24	-0.894165	28.24	0.965454	28.24	2.927	28.24	6.90686	28.24	11.9855	28.24	18.1108
28.34	-0.903442	28.34	0.956177	28.34	2.93726	28.34	6.91858	28.34	12.0028	28.34	18.1235
28.44	-0.909058	28.44	0.950562	28.44	2.93872	28.44	6.93103	28.44	12.0074	28.44	18.1226
28.54	-0.903442	28.54	0.959351	28.54	2.95679	28.54	6.94446	28.54	12.0348	28.54	18.1431
28.64	-0.903442	28.64	0.97644	28.64	2.98096	28.64	6.96545	28.64	12.0529	28.64	18.1602
28.74	-0.913696	28.74	0.973267	28.74	2.99731	28.74	6.97791	28.74	12.0636	28.74	18.1719
28.84	-0.908081	28.84	0.987427	28.84	3.01929	28.84	7.00842	28.84	12.0927	28.84	18.1836
28.94	-0.905884	28.94	0.989624	28.94	3.03174	28.94	7.01624	28.94	12.0948	28.94	18.196
29.04	-0.91516	29.04	0.987427	29.04	3.01538	29.04	7.02405	29.04	12.1154	29.04	18.1985
29.14	-0.905884	29.14	1.00769	29.14	3.03638	29.14	7.05994	29.14	12.141	29.14	18.2234
29.24	-0.915161	29.24	1.01477	29.24	3.03491	29.24	7.06702	29.24	12.1442	29.24	18.2305
29.34	-0.905884	29.34	1.02405	29.34	3.05127	29.34	7.09363	29.34	12.1676	29.34	18.2539
29.44	-0.918335	29.44	1.02332	29.44	3.06763	29.44	7.10291	29.44	12.1708	29.44	18.2617
29.54	-0.915162	29.54	1.02649	29.54	3.0896	29.54	7.11633	29.54	12.1903	29.54	18.2883
29.64	-0.922241	29.64	1.02795	29.64	3.08252	29.64	7.12708	29.64	12.1925	29.64	18.3008
29.74	-0.919067	29.74	1.02966	29.74	3.09814	29.74	7.14832	29.74	12.2177	29.74	18.3086
29.84	-0.90979	29.84	1.03894	29.84	3.12158	29.84	7.17249	29.84	12.2457	29.84	18.3367
29.94	-0.905884	29.94	1.04822	29.94	3.13794	29.94	7.19739	29.94	12.2582	29.94	18.3516
30.04	-0.903442	30.04	1.05774	30.04	3.15991	30.04	7.21472	30.04	12.2841	30.04	18.3586
30.14	-0.901245	30.14	1.0553	30.14	3.177	30.14	7.2467	30.14	12.2941	30.14	18.3608
30.24	-0.903442	30.24	1.04919	30.24	3.17944	30.24	7.24988	30.24	12.3068	30.24	18.3735
30.34	-0.898804	30.34	1.05994	30.34	3.20361	30.34	7.27869	30.34	12.3253	30.34	18.3843
30.44	-0.890991	30.44	1.07019	30.44	3.21924	30.44	7.30994	30.44	12.3505	30.44	18.3977
30.54	-0.903442	30.54	1.06873	30.54	3.22632	30.54	7.32019	30.54	12.3746	30.54	18.4102
30.64	-0.901978	30.64	1.07483	30.64	3.2395	30.64	7.34509	30.64	12.3903	30.64	18.4258
30.74	-0.898804	30.74	1.078	30.74	3.24268	30.74	7.36389	30.74	12.3973	30.74	18.425
30.84	-0.903442	30.84	1.07336	30.84	3.25757	30.84	7.37878	30.84	12.4137	30.84	18.4297
30.94	-0.901978	30.94	1.07947	30.94	3.27393	30.94	7.40833	30.94	12.4464	30.94	18.4546
31.04	-0.899536	31.04	1.09216	31.04	3.28564	31.04	7.43347	31.04	12.4559	31.04	18.4641
31.14	-0.89563	31.14	1.11389	31.14	3.29663	31.14	7.4491	31.14	12.4794	31.14	18.4758
31.24	-0.894165	31.24	1.11633	31.24	3.30127	31.24	7.46545	31.24	12.4926	31.24	18.4727
31.34	-0.891724	31.34	1.11633	31.34	3.30835	31.34	7.47717	31.34	12.506	31.34	18.4844
31.44	-0.898804	31.44	1.11389	31.44	3.30908	31.44	7.48499	31.44	12.5199	31.44	18.4954
31.54	-0.901978	31.54	1.12878	31.54	3.32544	31.54	7.50134	31.54	12.5394	31.54	18.5015
31.64	-0.908081	31.64	1.12878	31.64	3.32788	31.64	7.49988	31.64	12.5536	31.64	18.4993
31.74	-0.901245	31.74	1.1366	31.74	3.3418	31.74	7.52087	31.74	12.5621	31.74	18.5
31.84	-0.891724	31.84	1.14832	31.84	3.36621	31.84	7.53113	31.84	12.5786	31.84	18.5234
31.94	-0.918335	31.94	1.14514	31.94	3.35205	31.94	7.53259	31.94	12.5927	31.94	18.5188
32.04	-0.917603	32.04	1.14368	32.04	3.35986	32.04	7.5553	32.04	12.598	32.04	18.5242
32.14	-0.903442	32.14	1.16467	32.14	3.37158	32.14	7.5741	32.14	12.62	32.14	18.5398
32.24	-0.898804	32.24	1.17493	32.24	3.3833	32.24	7.59595	32.24	12.6442	32.24	18.5579
32.34	-0.905884	32.34	1.17957	32.34	3.38794	32.34	7.61316	32.34	12.6754	32.34	18.5789
32.44	-0.89563	32.44	1.19592	32.44	3.39502	32.44	7.62561	32.44	12.7043	32.44	18.5859
32.54	-0.903443	32.54	1.20154	32.54	3.4021	32.54	7.6405	32.54	12.7169	32.54	18.5845
32.64	-0.90271	32.64	1.20374	32.64	3.40283	32.64	7.6615	32.64	12.7308	32.64	18.5945
32.74	-0.90271	32.74	1.21545	32.74	3.40991	32.74	7.6842	32.74	12.7457	32.74	18.6165
32.84	-0.905884	32.84	1.22253	32.84	3.41919	32.84	7.70056	32.84	12.7621	32.84	18.6226
32.94	-0.905884	32.94	1.23035	32.94	3.44653	32.94	7.72009	32.94	12.7731	32.94	18.6375
33.04	-0.883912	33.04	1.24207	33.04	3.47241	33.04	7.75378	33.04	12.8114	33.04	18.6633
33.14	-0.900269	33.14	1.23743	33.14	3.48804	33.14	7.75696	33.14	12.8192	33.14	18.6548
33.24	-0.898071	33.24	1.23816	33.24	3.49268	33.24	7.76379	33.24	12.8402	33.24	18.6726
33.34	-0.890991	33.34	1.24988	33.34	3.49585	33.34	7.78113	33.34	12.8583	33.34	18.6868
33.44	-0.898804	33.44	1.24524	33.44	3.49268	33.44	7.78259	33.44	12.8746	33.44	18.6882
33.54	-0.910522	33.54	1.24744	33.54	3.49731	33.54	7.78259	33.54	12.8644	33.54	18.6804
33.64	-0.898804	33.64	1.25696	33.64	3.51147	33.64	7.80774	33.64	12.8888	33.64	18.6938
33.74	-0.89563	33.74	1.26086	33.74	3.5271	33.74	7.82483	33.74	12.902	33.74	18.6992
33.84	-0.905884	33.84	1.26233	33.84	3.52466	33.84	7.83728	33.84	12.9105	33.84	18.696
33.94	-0.910522	33.94	1.26941	33.94	3.53882	33.94	7.85925	33.94	12.9161	33.94	18.7063
34.04	-0.910522	34.04	1.26941	34.04	3.53638	34.04	7.86536	34.04	12.9347	34.04	18.7078
34.14	-0.907349	34.14	1.2804	34.14	3.55444	34.14	7.8905	34.14	12.9449	34.14	18.7227
34.24	-0.913696	34.24	1.28894	34.24	3.55835	34.24	7.90222	34.24	12.952	34.24	18.7297
34.34	-0.915161	34.34	1.27405	34.34	3.55591	34.34	7.9115	34.34	12.9567	34.34	18.7273
34.44	-0.901245	34.44	1.28577	34.44	3.56763	34.44	7.93103	34.44	12.9738	34.44	18.7422
34.54	-0.903443	34.54	1.29211	34.54	3.57788	34.54	7.94592	34.54	12.9865	34.54	18.7422
34.64	-0.918335	34.64	1.28113	34.64	3.56299	34.64	7.94592	34.64	12.9886	34.64	18.7422
34.74	-0.931519	34.74	1.27966	34.74	3.57788	34.74	7.95618	34.74	13.0106	34.74	18.7454
34.84	-0.932495	34.84	1.27869	34.84	3.57935	34.84	7.97009	34.84	13.0121	34.84	18.75
34.94	-0.934692	34.94	1.28113	34.94	3.57788	34.94	7.97717	34.94	13.0138	34.94	18.7571
35.04	-0.938599	35.04	1.29211	35.04	3.57788	35.04	7.98499	35.04	13.0277	35.04	18.7546
35.14	-0.930054	35.14	1.3053	35.14	3.58252	35.14	8.01624	35.14	13.0511	35.14	18.7703
35.24	-0.932495	35.24	1.30847	35.24	3.58716	35.24	8.04041	35.24	13.066	35.24	18.7813
35.34	-0.937866	35.34	1.31311	35.34	3.58716	35.34	8.0553	35.34	13.0707	35.34	18.7813
35.44	-0.926147	35.44	1.33044	35.44	3.60132	35.44	8.0835	35.44	13.088	35.44	18.793
35.54	-0.926147	35.54	1.33264	35.54	3.61377	35.54	8.10144	35.54	13.1019	35.54	18.8079
35.64	-0.927612	35.64	1.33972	35.64	3.62085	35.64	8.10608	35.64	13.1154	35.64	18.8125
35.74	-0.937134	35.74	1.34753	35.74	3.62622	35.74	8.12561	35.74	13.1339	35.74	18.832
35.84	-0.937134	35.84	1.35217	35.84	3.64111	35.84	8.1217	35.84	13.1442	35.84	18.8367
35.94	-0.922974	35.94	1.35852	35.94	3.65527	35.94	8.15686	35.94	13.1512	35.94	18.8633
36.04	-0.930053	36.04	1.35461	36.04	3.64893	36.04	8.1615	36.04	13.1605	36.04	18.8665
36.14	-0.930054	36.14	1.3717	36.14	3.66846	36.14	8.17957	36.14	13.1786	36.14	18.8835
36.24	-0.930054	36.24	1.37097	36.24	3.68018	36.24	8.19202	36.24	13.1801	36.24	18.8977
36.34	-0.930054	36.34	1.36243	36.34	3.68018	36.34	8.19983	36.34	13.1864	36.34	18.8906
36.44	-0.933228	36.44	1.38025	36.44	3.69653	36.44	8.22473	36.44	13.2159	36.44	18.9038
36.54	-0.939332	36.54	1.38123	36.54	3.70679	36.54	8.24207	36.54	13.2169	36.54	18.9126
36.64	-0.941772	36.64	1.37878	36.64	3.70679	36.64	8.2467	36.64	13.2216	36.64	18.9102
36.74	-0.937134	36.74	1.38342	36.74	3.7207	36.74	8.25452	36.74	13.2316	36.74	18.9226
36.84	-0.95813	36.84	1.37878	36.84	3.70679	36.84	8.25452	36.84	13.2294	36.84	18.9414
36.94	-0.956665	36.94	1.37878	36.94	3.71606	36.94	8.26624	36.94	13.2386	36.94	18.9414
37.04	-0.961305	37.04	1.3905	37.04	3.7334	37.04	8.28113	37.04	13.2528	37.04	18.9485
37.14	-0.969116	37.14	1.38269	37.14	3.72778	37.14	8.29041	37.14	13.2426	37.14	18.9382
37.24	-0.976929	37.24	1.38269	37.24	3.73169	37.24	8.30212	37.24	13.2574	37.24	18.9531
37.34	-0.976929	37.34	1.38269	37.34	3.7334	37.34	8.32092	37.34	13.2692	37.34	18.9485
37.44	-0.985474	37.44	1.38586	37.44	3.75366	37.44	8.32727	37.44	13.2755	37.44	18.9492
37.54	-0.995727	37.54	1.39124	37.54	3.75513	37.54	8.32629	37.54	13.2823	37.54	18.9578
37.64	-0.985474	37.64	1.41321	37.64	3.76685	37.64	8.34363	37.64	13.3114	37.64	18.968
37.74	-0.980835	37.74	1.42249	37.74	3.79346	37.74	8.36072	37.74	13.3207	37.74	18.989
37.84	-0.995728	37.84	1.42249	37.84	3.79346	37.84	8.36389	37.84	13.316	37.84	18.9922
37.94	-0.978394	37.94	1.44446	37.94	3.80835	37.94	8.39905	37.94	13.3341	37.94	18.9993
38.04	-0.995728	38.04	1.44128	38.04	3.79663	38.04	8.39905	38.04	13.3402	38.04	18.9875
38.14	-1.00037	38.14	1.44446	38.14	3.80127	38.14	8.40686	38.14	13.3402	38.14	18.9851
38.24	-0.992554	38.24	1.45374	38.24	3.80908	38.24	8.42175	38.24	13.3505	38.24	19.0085
38.34	-0.976196	38.34	1.46082	38.34	3.82544	38.34	8.43103	38.34	13.3597	38.34	19.0266
38.44	-0.981567	38.44	1.44763	38.44	3.83569	38.44	8.4491	38.44	13.3771	38.44	19.0266
38.54	-0.989379	38.54	1.45764	38.54	3.84814	38.54	8.46619	38.54	13.3949	38.54	19.032
38.64	-0.987915	38.64	1.47791	38.64	3.85986	38.64	8.48962	38.64	13.4137	38.64	19.0508
38.74	-0.995728	38.74	1.49207	38.74	3.87939	38.74	8.5116	38.74	13.4183	38.74	19.0554
38.84	-0.978394	38.84	1.50232	38.84	3.89819	38.84	8.52795	38.84	13.4403	38.84	19.0728
38.94	-0.971558	38.94	1.50452	38.94	3.9082	38.94	8.54041	38.94	13.4496	38.94	19.0913
39.04	-0.985475	39.04	1.49988	39.04	3.91772	39.04	8.54602	39.04	13.4567	39.04	19.0891
39.14	-0.992554	39.14	1.49988	39.14	3.90747	39.14	8.54504	39.14	13.4645	39.14	19.0835
39.24	-0.985474	39.24	1.5116	39.24	3.91772	39.24	8.5592	39.24	13.4762	39.24	19.093
39.34	-0.992554	39.34	1.50696	39.34	3.91772	39.34	8.5741	39.34	13.4794	39.34	19.0845
39.44	-0.998901	39.44	1.49988	39.44	3.91919	39.44	8.58337	39.44	13.4808	39.44	19.0867
39.54	-0.997925	39.54	1.49988	39.54	3.91772	39.54	8.58899	39.54	13.4794	39.54	19.1016
39.64	-0.992554	39.64	1.51086	39.64	3.93799	39.64	8.599	39.64	13.4918	39.64	19.1125
39.74	-0.991089	39.74	1.52405	39.74	3.94653	39.74	8.62244	39.74	13.5167	39.74	19.1421
39.84	-0.985474	39.84	1.53577	39.84	3.95361	39.84	8.64197	39.84	13.5223	39.84	19.1477
39.94	-0.980835	39.94	1.54602	39.94	3.9646	39.94	8.66003	39.94	13.5302	39.94	19.1602
40.04	-0.985474	40.04	1.51941	40.04	3.96143	40.04	8.66467	40.04	13.5199	40.04	19.1602
40.14	-0.987915	40.14	1.52405	40.14	3.96924	40.14	8.67957	40.14	13.5348	40.14	19.1719
40.24	-0.984009	40.24	1.53503	40.24	3.97314	40.24	8.68103	40.24	13.5419	40.24	19.1687
40.34	-0.985474	40.34	1.53821	40.34	3.97314	40.34	8.69592	40.34	13.5543	40.34	19.179
40.44	-0.977661	40.44	1.55066	40.44	3.99585	40.44	8.71545	40.44	13.5739	40.44	19.1914
40.54	-0.971558	40.54	1.55066	40.54	3.99731	40.54	8.72009	40.54	13.5785	40.54	19.196
40.64	-0.958862	40.64	1.56238	40.64	4.00757	40.64	8.73743	40.64	13.6083	40.64	19.2134
40.74	-0.963745	40.74	1.56702	40.74	4.00977	40.74	8.75916	40.74	13.6222	40.74	19.2202
40.84	-0.962769	40.84	1.55774	40.84	4.01929	40.84	8.76624	40.84	13.62	40.84	19.2227
40.94	-0.971558	40.94	1.55066	40.94	4.01685	40.94	8.77087	40.94	13.6371	40.94	19.2227
41.04	-0.969117	41.04	1.56238	41.04	4.03418	41.04	8.78967	41.04	13.6591	41.04	19.2344
41.14	-0.965942	41.14	1.56238	41.14	4.03955	41.14	8.8053	41.14	13.6832	41.14	19.2454
41.24	-0.956665	41.24	1.56555	41.24	4.05591	41.24	8.82019	41.24	13.6996	41.24	19.2468
41.34	-0.958862	41.34	1.57019	41.34	4.05835	41.34	8.82959	41.34	13.7098	41.34	19.2524
41.44	-0.959839	41.44	1.56702	41.44	4.0708	41.44	8.83655	41.44	13.7191	41.44	19.2515
41.54	-0.958129	41.54	1.57019	41.54	4.07861	41.54	8.849	41.54	13.7386	41.54	19.2695
41.64	-0.941772	41.64	1.58972	41.64	4.08569	41.64	8.86633	41.64	13.756	41.64	19.293
41.74	-0.949585	41.74	1.58972	41.74	4.0918	41.74	8.86853	41.74	13.755	41.74	19.293
41.84	-0.949585	41.84	1.60144	41.84	4.10132	41.84	8.88733	41.84	13.7677	41.84	19.3047
41.94	-0.948853	41.94	1.60925	41.94	4.10986	41.94	8.91467	41.94	13.7887	41.94	19.3203
42.04	-0.937866	42.04	1.62097	42.04	4.12158	42.04	8.93494	42.04	13.8184	42.04	19.3484
42.14	-0.930054	42.14	1.6405	42.14	4.14111	42.14	8.93811	42.14	13.8387	42.14	19.3586
42.24	-0.938599	42.24	1.6405	42.24	4.14893	42.24	8.94592	42.24	13.8466	42.24	19.3594
42.34	-0.941772	42.34	1.63904	42.34	4.14746	42.34	8.95618	42.34	13.8661	42.34	19.3743
42.44	-0.944946	42.44	1.64587	42.44	4.15356	42.44	8.9552	42.44	13.8722	42.44	19.3804
42.54	-0.946411	42.54	1.6554	42.54	4.15601	42.54	8.97253	42.54	13.8895	42.54	19.386
42.64	-0.932495	42.64	1.66467	42.64	4.17773	42.64	8.98499	42.64	13.9034	42.64	19.4031
42.74	-0.92688	42.74	1.66467	42.74	4.18018	42.74	9.0022	42.74	13.9137	42.74	19.4102
42.84	-0.918335	42.84	1.67883	42.84	4.19897	42.84	9.02649	42.84	13.9357	42.84	19.4172
42.94	-0.930054	42.94	1.67639	42.94	4.19653	42.94	9.02551	42.94	13.9347	42.94	19.4233
43.04	-0.930054	43.04	1.67029	43.04	4.19189	43.04	9.04285	43.04	13.9357	43.04	19.4211
43.14	-0.922241	43.14	1.68884	43.14	4.21143	43.14	9.05994	43.14	13.9425	43.14	19.4265
43.24	-0.913696	43.24	1.703	43.24	4.22314	43.24	9.08337	43.24	13.9645	43.24	19.4485
43.34	-0.9198	43.34	1.70154	43.34	4.22632	43.34	9.08899	43.34	13.9879	43.34	19.4531
43.44	-0.922241	43.44	1.6991	43.44	4.23096	43.44	9.08655	43.44	13.9865	43.44	19.4563
43.54	-0.920777	43.54	1.69592	43.54	4.2395	43.54	9.09827	43.54	14.0004	43.54	19.4741
43.64	-0.930786	43.64	1.68665	43.64	4.23486	43.64	9.10608	43.64	13.9926	43.64	19.4719
43.74	-0.930054	43.74	1.69202	43.74	4.24268	43.74	9.11853	43.74	13.9989	43.74	19.4773
43.84	-0.930054	43.84	1.72107	43.84	4.25293	43.84	9.15222	43.84	14.02	43.84	19.4829
43.94	-0.92688	43.94	1.72327	43.94	4.26221	43.94	9.16467	43.94	14.0302	43.94	19.4851
44.04	-0.912965	44.04	1.73499	44.04	4.27466	44.04	9.18567	44.04	14.0441	44.04	19.5
44.14	-0.922974	44.14	1.73035	44.14	4.26538	44.14	9.19128	44.14	14.0333	44.14	19.5
44.24	-0.92688	44.24	1.74524	44.24	4.29419	44.24	9.21082	44.24	14.0472	44.24	19.5164
44.34	-0.917603	44.34	1.74988	44.34	4.30127	44.34	9.22009	44.34	14.0575	44.34	19.5266
44.44	-0.92688	44.44	1.75452	44.44	4.31299	44.44	9.23499	44.44	14.0668	44.44	19.5281
44.54	-0.917603	44.54	1.76941	44.54	4.31616	44.54	9.25134	44.54	14.0785	44.54	19.5383
44.64	-0.913696	44.64	1.77649	44.64	4.33252	44.64	9.27014	44.64	14.0973	44.64	19.5515
44.74	-0.915161	44.74	1.76941	44.74	4.34033	44.74	9.28967	44.74	14.1005	44.74	19.5579
44.84	-0.910522	44.84	1.78113	44.84	4.35986	44.84	9.29993	44.84	14.1168	44.84	19.5742
44.94	-0.905884	44.94	1.79358	44.94	4.37622	44.94	9.31458	44.94	14.1246	44.94	19.582
45.04	-0.903443	45.04	1.79138	45.04	4.37866	45.04	9.33191	45.04	14.1364	45.04	19.5938
45.14	-0.898804	45.14	1.79358	45.14	4.3833	45.14	9.34119	45.14	14.1395	45.14	19.5938
45.24	-0.911987	45.24	1.79919	45.24	4.37866	45.24	9.3468	45.24	14.1442	45.24	19.5969
45.34	-0.912964	45.34	1.79822	45.34	4.38086	45.34	9.36072	45.34	14.1456	45.34	19.603
45.44	-0.905884	45.44	1.81311	45.44	4.40283	45.44	9.38025	45.44	14.1473	45.44	19.6165
45.54	-0.903442	45.54	1.82727	45.54	4.41772	45.54	9.39905	45.54	14.1637	45.54	19.6179
45.64	-0.894165	45.64	1.83191	45.64	4.42236	45.64	9.41858	45.64	14.1801	45.64	19.6282
45.74	-0.896362	45.74	1.83191	45.74	4.42944	45.74	9.43811	45.74	14.1857	45.74	19.6328
45.84	-0.901245	45.84	1.83655	45.84	4.43481	45.84	9.44592	45.84	14.1925	45.84	19.6375
45.94	-0.891724	45.94	1.84216	45.94	4.44897	45.94	9.45764	45.94	14.2098	45.94	19.6445
46.04	-0.905884	46.04	1.83655	46.04	4.44336	46.04	9.46228	46.04	14.2159	46.04	19.6445
46.14	-0.892456	46.14	1.83972	46.14	4.46069	46.14	9.47571	46.14	14.2247	46.14	19.6523
46.24	-0.886353	46.24	1.85461	46.24	4.47314	46.24	9.50452	46.24	14.234	46.24	19.6672
46.34	-0.883911	46.34	1.85925	46.34	4.4834	46.34	9.51624	46.34	14.2457	46.34	19.6719
46.44	-0.890259	46.44	1.86389	46.44	4.49341	46.44	9.52551	46.44	14.2535	46.44	19.6719
46.54	-0.898804	46.54	1.85144	46.54	4.48096	46.54	9.53113	46.54	14.2504	46.54	19.6765
46.64	-0.905884	46.64	1.85608	46.64	4.49731	46.64	9.54041	46.64	14.2653	46.64	19.6868
46.74	-0.900269	46.74	1.86951	46.74	4.50757	46.74	9.55774	46.74	14.2802	46.74	19.6868
46.84	-0.905884	46.84	1.8717	46.84	4.51221	46.84	9.55994	46.84	14.2894	46.84	19.6843
46.94	-0.898804	46.94	1.87097	46.94	4.51538	46.94	9.56311	46.94	14.2926	46.94	19.6882
47.04	-0.919067	47.04	1.86243	47.04	4.51611	47.04	9.57947	47.04	14.2958	47.04	19.6868
47.14	-0.901245	47.14	1.88025	47.14	4.5481	47.14	9.59827	47.14	14.3136	47.14	19.7046
47.24	-0.896362	47.24	1.88977	47.24	4.55835	47.24	9.60999	47.24	14.3309	47.24	19.7173
47.34	-0.894165	47.34	1.88586	47.34	4.56299	47.34	9.61316	47.34	14.3402	47.34	19.7195
47.44	-0.894165	47.44	1.88342	47.44	4.55127	47.44	9.599	47.44	14.3434	47.44	19.7227
47.54	-0.880005	47.54	1.89758	47.54	4.56616	47.54	9.62805	47.54	14.3622	47.54	19.7524
47.64	-0.890991	47.64	1.89832	47.64	4.56372	47.64	9.63489	47.64	14.3746	47.64	19.7593
47.74	-0.883911	47.74	1.91003	47.74	4.57788	47.74	9.6405	47.74	14.3794	47.74	19.7656
47.84	-0.905884	47.84	1.90686	47.84	4.57227	47.84	9.64197	47.84	14.3864	47.84	19.7656
47.94	-0.90271	47.94	1.91003	47.94	4.59741	47.94	9.66003	47.94	14.3895	47.94	19.7734
48.04	-0.898804	48.04	1.92493	48.04	4.60205	48.04	9.68103	48.04	14.4105	48.04	19.7852
48.14	-0.900269	48.14	1.92957	48.14	4.6084	48.14	9.67493	48.14	14.4161	48.14	19.7837
48.24	-0.901245	48.24	1.94128	48.24	4.62305	48.24	9.68103	48.24	14.4269	48.24	19.8022
48.34	-0.900269	48.34	1.93665	48.34	4.60913	48.34	9.67639	48.34	14.4208	48.34	19.8032
48.44	-0.901245	48.44	1.93884	48.44	4.61841	48.44	9.68884	48.44	14.4379	48.44	19.8101
48.54	-0.898804	48.54	1.95154	48.54	4.62085	48.54	9.7179	48.54	14.4567	48.54	19.8242
48.64	-0.890991	48.64	1.95691	48.64	4.62939	48.64	9.73267	48.64	14.4723	48.64	19.832
48.74	-0.903442	48.74	1.95374	48.74	4.6333	48.74	9.7467	48.74	14.4794	48.74	19.8274
48.84	-0.913696	48.84	1.94592	48.84	4.63794	48.84	9.75842	48.84	14.4902	48.84	19.8335
48.94	-0.915161	48.94	1.93982	48.94	4.62866	48.94	9.75842	48.94	14.4982	48.94	19.8267
49.04	-0.922242	49.04	1.93738	49.04	4.62158	49.04	9.76624	49.04	14.5035	49.04	19.8289
49.14	-0.922241	49.14	1.93738	49.14	4.62866	49.14	9.77795	49.14	14.5035	49.14	19.8345
49.24	-0.925415	49.24	1.9342	49.24	4.62158	49.24	9.77795	49.24	14.5035	49.24	19.8218
49.34	-0.915161	49.34	1.9491	49.34	4.64429	49.34	9.80066	49.34	14.5184	49.34	19.8423
49.44	-0.910522	49.44	1.9491	49.44	4.65356	49.44	9.81311	49.44	14.5277	49.44	19.8445
49.54	-0.905884	49.54	1.96082	49.54	4.66919	49.54	9.83801	49.54	14.548	49.54	19.853
49.64	-0.903442	49.64	1.96399	49.64	4.67944	49.64	9.83972	49.64	14.5536	49.64	19.8735
49.74	-0.909058	49.74	1.95837	49.74	4.66919	49.74	9.849	49.74	14.5465	49.74	19.864
49.84	-0.896362	49.84	1.97107	49.84	4.68408	49.84	9.87097	49.84	14.5465	49.84	19.8828
49.94	-0.90271	49.94	1.97327	49.94	4.68726	49.94	9.88025	49.94	14.5497	49.94	19.875
50.04	-0.890991	50.04	1.97571	50.04	4.68726	50.04	9.88269	50.04	14.5543	50.04	19.8782
50.14	-0.887817	50.14	1.97961	50.14	4.70435	50.14	9.89832	50.14	14.5621	50.14	19.8906
50.24	-0.893433	50.24	1.98108	50.24	4.70825	50.24	9.90759	50.24	14.5668	50.24	19.8953
50.34	-0.883911	50.34	1.98816	50.34	4.72168	50.34	9.92639	50.34	14.5778	50.34	19.9141
50.44	-0.894165	50.44	1.98181	50.44	4.7207	50.44	9.93103	50.44	14.5856	50.44	19.9141
50.54	-0.891724	50.54	1.97961	50.54	4.73022	50.54	9.93811	50.54	14.5731	50.54	19.9141
50.64	-0.901245	50.64	1.98816	50.64	4.73096	50.64	9.95056	50.64	14.5753	50.64	19.9219
50.74	-0.900269	50.74	1.98352	50.74	4.73877	50.74	9.96082	50.74	14.5763	50.74	19.9219
50.84	-0.890991	50.84	2.00452	50.84	4.75049	50.84	9.98181	50.84	14.5902	50.84	19.9368
50.94	-0.905884	50.94	2.00696	50.94	4.74585	50.94	9.98425	50.94	14.5927	50.94	19.9265
51.04	-0.907349	51.04	2.00305	51.04	4.74658	51.04	9.98499	51.04	14.5934	51.04	19.9297
51.14	-0.890991	51.14	2.00916	51.14	4.76685	51.14	9.9967	51.14	14.6051	51.14	19.9414
51.24	-0.90271	51.24	2.00696	51.24	4.76221	51.24	9.9967	51.24	14.6051	51.24	19.9336
51.34	-0.905884	51.34	2.00305	51.34	4.77319	51.34	9.99988	51.34	14.5934	51.34	19.9336
51.44	-0.903442	51.44	2.01624	51.44	4.78174	51.44	10.0162	51.44	14.6019	51.44	19.9407
51.54	-0.898072	51.54	2.01941	51.54	4.79419	51.54	10.0287	51.54	14.6083	51.54	19.946
51.64	-0.898804	51.64	2.00769	51.64	4.7981	51.64	10.0404	51.64	14.6066	51.64	19.9414
51.74	-0.891724	51.74	2.0116	51.74	4.80054	51.74	10.0592	51.74	14.6193	51.74	19.9531
51.84	-0.894165	51.84	2.01624	51.84	4.80518	51.84	10.0592	51.84	14.6097	51.84	19.9563
51.94	-0.89563	51.94	2.02649	51.94	4.80518	51.94	10.0624	51.94	14.62	51.94	19.9656
52.04	-0.89807	52.04	2.02405	52.04	4.80127	52.04	10.0599	52.04	14.6207	52.04	19.9656
52.14	-0.876099	52.14	2.04602	52.14	4.81299	52.14	10.0787	52.14	14.6488	52.14	19.9875
52.24	-0.87146	52.24	2.05066	52.24	4.81152	52.24	10.0656	52.24	14.6591	52.24	19.9922
52.34	-0.87854	52.34	2.05847	52.34	4.81836	52.34	10.0724	52.34	14.6652	52.34	20
52.44	-0.866821	52.44	2.06311	52.44	4.83569	52.44	10.078	52.44	14.6708	52.44	20.0046
52.54	-0.8761	52.54	2.06873	52.54	4.84033	52.54	10.0826	52.54	14.6754	52.54	20.0103
52.64	-0.890991	52.64	2.06775	52.64	4.83716	52.64	10.0841	52.64	14.6754	52.64	20.0093
52.74	-0.879272	52.74	2.08972	52.74	4.85669	52.74	10.1014	52.74	14.6801	52.74	20.0156
52.84	-0.879272	52.84	2.0968	52.84	4.8623	52.84	10.0983	52.84	14.6903	52.84	20.0188
52.94	-0.890991	52.94	2.09436	52.94	4.87622	52.94	10.1014	52.94	14.6996	52.94	20.0234
53.04	-0.879272	53.04	2.10999	53.04	4.89502	53.04	10.1193	53.04	14.7184	53.04	20.0366
53.14	-0.879272	53.14	2.11169	53.14	4.89819	53.14	10.1281	53.14	14.7145	53.14	20.0454
53.24	-0.89563	53.24	2.10925	53.24	4.89893	53.24	10.1256	53.24	14.7177	53.24	20.0313
53.34	-0.890991	53.34	2.12097	53.34	4.90747	53.34	10.1388	53.34	14.7308	53.34	20.043
53.44	-0.886353	53.44	2.12878	53.44	4.91382	53.44	10.1522	53.44	14.7504	53.44	20.0554
53.54	-0.890991	53.54	2.12878	53.54	4.93018	53.54	10.16	53.54	14.7606	53.54	20.061
53.64	-0.876099	53.64	2.14832	53.64	4.94189	53.64	10.1615	53.64	14.7848	53.64	20.075
53.74	-0.881714	53.74	2.15686	53.74	4.94189	53.74	10.1686	53.74	14.7848	53.74	20.0835
53.84	-0.88855	53.84	2.15222	53.84	4.94971	53.84	10.1764	53.84	14.788	53.84	20.0845
53.94	-0.883179	53.94	2.16003	53.94	4.97388	53.94	10.1874	53.94	14.8051	53.94	20.0859
54.04	-0.881714	54.04	2.16003	54.04	4.98096	54.04	10.1935	54.04	14.809	54.04	20.0945
54.14	-0.883911	54.14	2.17175	54.14	4.98804	54.14	10.2108	54.14	14.8309	54.14	20.0938
54.24	-0.89563	54.24	2.16711	54.24	4.99268	54.24	10.2155	54.24	14.8356	54.24	20.0923
54.34	-0.910522	54.34	2.14832	54.34	4.99268	54.34	10.2123	54.34	14.8285	54.34	20.0913
54.44	-0.907349	54.44	2.15149	54.44	5.00366	54.44	10.214	54.44	14.8466	54.44	20.0852
54.54	-0.914428	54.54	2.14905	54.54	5.00122	54.54	10.2162	54.54	14.8558	54.54	20.0735
54.64	-0.912964	54.64	2.16785	54.64	5.02856	54.64	10.235	54.64	14.8793	54.64	20.0913
54.74	-0.905884	54.74	2.17249	54.74	5.02393	54.74	10.2396	54.74	14.8864	54.74	20.0938
54.84	-0.908081	54.84	2.19128	54.84	5.02246	54.84	10.2452	54.84	14.8895	54.84	20.0938
54.94	-0.913696	54.94	2.203	54.94	5.04102	54.94	10.256	54.94	14.9222	54.94	20.1055
55.04	-0.918335	55.04	2.203	55.04	5.03882	55.04	10.2687	55.04	14.9176	55.04	20.1055
55.14	-0.918335	55.14	2.21082	55.14	5.03955	55.14	10.2803	55.14	14.9254	55.14	20.1133
55.24	-0.930054	55.24	2.21082	55.24	5.04663	55.24	10.2882	55.24	14.9254	55.24	20.1086
55.34	-0.922974	55.34	2.2179	55.34	5.04663	55.34	10.2975	55.34	14.9403	55.34	20.1133
55.44	-0.938599	55.44	2.21399	55.44	5.052	55.44	10.3053	55.44	14.9364	55.44	20.1133
55.54	-0.932496	55.54	2.22791	55.54	5.06372	55.54	10.3248	55.54	14.9551	55.54	20.1211
55.64	-0.930054	55.64	2.23035	55.64	5.0708	55.64	10.3295	55.64	14.9677	55.64	20.1257
55.74	-0.943237	55.74	2.22888	55.74	5.06616	55.74	10.3365	55.74	14.9723	55.74	20.1196
55.84	-0.937134	55.84	2.23108	55.84	5.0708	55.84	10.3514	55.84	14.9872	55.84	20.1453
55.94	-0.917603	55.94	2.25061	55.94	5.09033	55.94	10.3717	55.94	14.9996	55.94	20.1648
56.04	-0.922241	56.04	2.25769	56.04	5.09497	56.04	10.3849	56.04	14.9933	56.04	20.1602
56.14	-0.918335	56.14	2.26941	56.14	5.09741	56.14	10.41	56.14	15.0106	56.14	20.1672
56.24	-0.92688	56.24	2.26941	56.24	5.09033	56.24	10.4178	56.24	15.0082	56.24	20.1648
56.34	-0.920777	56.34	2.26941	56.34	5.10352	56.34	10.4161	56.34	15.0074	56.34	20.1687
56.44	-0.930786	56.44	2.26477	56.44	5.10913	56.44	10.4218	56.44	15.0028	56.44	20.1672
56.54	-0.941772	56.54	2.25916	56.54	5.10669	56.54	10.431	56.54	14.9965	56.54	20.1687
56.64	-0.925416	56.64	2.27332	56.64	5.12549	56.64	10.4537	56.64	15.0153	56.64	20.179
56.74	-0.9198	56.74	2.25696	56.74	5.12402	56.74	10.4608	56.74	15.0153	56.74	20.1672
56.84	-0.922242	56.84	2.25696	56.84	5.14819	56.84	10.4655	56.84	15.0302	56.84	20.1719
56.94	-0.930053	56.94	2.25305	56.94	5.14575	56.94	10.4803	56.94	15.0348	56.94	20.1765
57.04	-0.917603	57.04	2.26697	57.04	5.16528	57.04	10.4943	57.04	15.0394	57.04	20.1914
57.14	-0.922241	57.14	2.26477	57.14	5.1709	57.14	10.4952	57.14	15.0348	57.14	20.1836
57.24	-0.913696	57.24	2.27087	57.24	5.177	57.24	10.506	57.24	15.0465	57.24	20.2031
57.34	-0.911987	57.34	2.27966	57.34	5.17554	57.34	10.5194	57.34	15.0575	57.34	20.2063
57.44	-0.920776	57.44	2.29041	57.44	5.19336	57.44	10.5326	57.44	15.0753	57.44	20.2046
57.54	-0.9198	57.54	2.28821	57.54	5.19897	57.54	10.5162	57.54	15.0809	57.54	20.2056
57.64	-0.914428	57.64	2.28748	57.64	5.19507	57.64	10.5226	57.64	15.0919	57.64	20.2109
57.74	-0.909058	57.74	2.29822	57.74	5.20825	57.74	10.5333	57.74	15.1027	57.74	20.2227
57.84	-0.903442	57.84	2.30066	57.84	5.21143	57.84	10.5553	57.84	15.1019	57.84	20.2273
57.94	-0.898804	57.94	2.31555	57.94	5.23022	57.94	10.5741	57.94	15.1193	57.94	20.2415
58.04	-0.905884	58.04	2.33655	58.04	5.2356	58.04	10.5763	58.04	15.1215	58.04	20.2437
58.14	-0.919799	58.14	2.33044	58.14	5.24121	58.14	10.5773	58.14	15.1051	58.14	20.2329
58.24	-0.917603	58.24	2.33264	58.24	5.23877	58.24	10.5795	58.24	15.1083	58.24	20.2305
58.34	-0.925415	58.34	2.33655	58.34	5.24805	58.34	10.5865	58.34	15.1027	58.34	20.2319
58.44	-0.9198	58.44	2.34363	58.44	5.25757	58.44	10.5936	58.44	15.1122	58.44	20.2446
58.54	-0.917603	58.54	2.35144	58.54	5.27002	58.54	10.6139	58.54	15.1129	58.54	20.2617
58.64	-0.913696	58.64	2.35144	58.64	5.27148	58.64	10.6107	58.64	15.1261	58.64	20.2632
58.74	-0.903443	58.74	2.36316	58.74	5.30054	58.74	10.6295	58.74	15.1271	58.74	20.2727
58.84	-0.894165	58.84	2.36633	58.84	5.29346	58.84	10.621	58.84	15.1215	58.84	20.2656
58.94	-0.89563	58.94	2.36243	58.94	5.30835	58.94	10.6334	58.94	15.1349	58.94	20.272
59.04	-0.902709	59.04	2.35217	59.04	5.30908	59.04	10.6349	59.04	15.1222	59.04	20.271
59.14	-0.894166	59.14	2.36389	59.14	5.3208	59.14	10.6522	59.14	15.1442	59.14	20.2852
59.24	-0.888551	59.24	2.36951	59.24	5.32788	59.24	10.6569	59.24	15.1544	59.24	20.2837
59.34	-0.901245	59.34	2.36389	59.34	5.31763	59.34	10.6569	59.34	15.1534	59.34	20.2781
59.44	-0.890992	59.44	2.3717	59.44	5.32861	59.44	10.6693	59.44	15.1605	59.44	20.2742
59.54	-0.888551	59.54	2.38586	59.54	5.34741	59.54	10.6866	59.54	15.1779	59.54	20.293
59.64	-0.901244	59.64	2.37878	59.64	5.33716	59.64	10.6857	59.64	15.1683	59.64	20.293
59.74	-0.888551	59.74	2.38586	59.74	5.35132	59.74	10.6984	59.74	15.1871	59.74	20.3118
59.84	-0.889526	59.84	2.37244	59.84	5.35352	59.84	10.6974	59.84	15.1871	59.84	20.3062
59.94	-0.89563	59.94	2.38269	59.94	5.35913	59.94	10.7076	59.94	15.1871	59.94	20.3118
60.04	-0.89807	60.04	2.38586	60.04	5.35205	60.04	10.7108	60.04	15.1996	60.04	20.3079
60.14	-0.883912	60.14	2.40222	60.14	5.36694	60.14	10.7318	60.14	15.2216	60.14	20.3289
60.24	-0.883911	60.24	2.3905	60.24	5.37866	60.24	10.7374	60.24	15.2262	60.24	20.3423
60.34	-0.881714	60.34	2.39832	60.34	5.38867	60.34	10.7443	60.34	15.2269	60.34	20.3491
60.44	-0.887817	60.44	2.39832	60.44	5.39111	60.44	10.7467	60.44	15.234	60.44	20.3562
60.54	-0.876099	60.54	2.41003	60.54	5.39819	60.54	10.757	60.54	15.2411	60.54	20.3657
60.64	-0.87854	60.64	2.41003	60.64	5.40601	60.64	10.7592	60.64	15.2418	60.64	20.3633
60.74	-0.879273	60.74	2.40149	60.74	5.41528	60.74	10.7826	60.74	15.2457	60.74	20.3679
60.84	-0.874633	60.84	2.40759	60.84	5.41455	60.84	10.7897	60.84	15.2386	60.84	20.3633
60.94	-0.859742	60.94	2.41003	60.94	5.41528	60.94	10.8053	60.94	15.2614	60.94	20.3757
61.04	-0.871461	61.04	2.4054	61.04	5.42554	61.04	10.817	61.04	15.2731	61.04	20.3813
61.14	-0.871459	61.14	2.39978	61.14	5.41528	61.14	10.817	61.14	15.2653	61.14	20.3804
61.24	-0.859742	61.24	2.41248	61.24	5.43262	61.24	10.8287	61.24	15.2817	61.24	20.3899
61.34	-0.86438	61.34	2.41003	61.34	5.43481	61.34	10.8365	61.34	15.2802	61.34	20.386
61.44	-0.876098	61.44	2.41003	61.44	5.44507	61.44	10.8436	61.44	15.2762	61.44	20.3906
61.54	-0.873902	61.54	2.41785	61.54	5.44263	61.54	10.849	61.54	15.2777	61.54	20.3953
61.64	-0.868286	61.64	2.41785	61.64	5.45435	61.64	10.8561	61.64	15.2777	61.64	20.3835
61.74	-0.876099	61.74	2.41785	61.74	5.45679	61.74	10.8561	61.74	15.2833	61.74	20.3892
61.84	-0.869996	61.84	2.42639	61.84	5.45825	61.84	10.8678	61.84	15.2823	61.84	20.3921
61.94	-0.876098	61.94	2.42493	61.94	5.46533	61.94	10.8607	61.94	15.288	61.94	20.3977
62.04	-0.87146	62.04	2.41785	62.04	5.46387	62.04	10.8663	62.04	15.2896	62.04	20.4023
62.14	-0.883178	62.14	2.42957	62.14	5.46924	62.14	10.8685	62.14	15.2997	62.14	20.4055
62.24	-0.869996	62.24	2.43811	62.24	5.47778	62.24	10.8873	62.24	15.3175	62.24	20.4233
62.34	-0.872192	62.34	2.42175	62.34	5.47778	62.34	10.892	62.34	15.316	62.34	20.4336
62.44	-0.879272	62.44	2.43665	62.44	5.48486	62.44	10.9037	62.44	15.3231	62.44	20.4453
62.54	-0.874633	62.54	2.44592	62.54	5.49976	62.54	10.9139	62.54	15.3324	62.54	20.4531
62.64	-0.869019	62.64	2.45618	62.64	5.51538	62.64	10.9264	62.64	15.3387	62.64	20.468
62.74	-0.878541	62.74	2.4491	62.74	5.5083	62.74	10.9296	62.74	15.3512	62.74	20.4656
62.84	-0.87146	62.84	2.44592	62.84	5.50977	62.84	10.924	62.84	15.3566	62.84	20.4727
62.94	-0.874633	62.94	2.44128	62.94	5.52393	62.94	10.9296	62.94	15.3505	62.94	20.4773
63.04	-0.869019	63.04	2.44128	63.04	5.51929	63.04	10.9312	63.04	15.3551	63.04	20.4712
63.14	-0.87146	63.14	2.45154	63.14	5.51929	63.14	10.9484	63.14	15.3654	63.14	20.4805
63.24	-0.874633	63.24	2.44592	63.24	5.51221	63.24	10.9474	63.24	15.3527	63.24	20.4741
63.34	-0.87146	63.34	2.45374	63.34	5.52002	63.34	10.9608	63.34	15.3551	63.34	20.4875
63.44	-0.883178	63.44	2.45935	63.44	5.52783	63.44	10.9655	63.44	15.3583	63.44	20.4922
63.54	-0.876099	63.54	2.46863	63.54	5.53955	63.54	10.985	63.54	15.3746	63.54	20.5071
63.64	-0.874633	63.64	2.47009	63.64	5.53638	63.64	10.9935	63.64	15.3793	63.64	20.5015
63.74	-0.871459	63.74	2.47571	63.74	5.53809	63.74	10.9999	63.74	15.3824	63.74	20.5103
63.84	-0.868287	63.84	2.48035	63.84	5.552	63.84	11.0162	63.84	15.3864	63.84	20.5164
63.94	-0.869995	63.94	2.48035	63.94	5.56763	63.94	11.0209	63.94	15.3864	63.94	20.5085
64.04	-0.867554	64.04	2.48499	64.04	5.56763	64.04	11.028	64.04	15.3793	64.04	20.5071
64.14	-0.876098	64.14	2.4906	64.14	5.56543	64.14	11.028	64.14	15.3849	64.14	20.5117
64.24	-0.874633	64.24	2.48499	64.24	5.55273	64.24	11.028	64.24	15.3839	64.24	20.5054
64.34	-0.870728	64.34	2.4967	64.34	5.57471	64.34	11.0443	64.34	15.3949	64.34	20.511
64.44	-0.860474	64.44	2.50378	64.44	5.57471	64.44	11.0514	64.44	15.4098	64.44	20.5203
64.54	-0.859742	64.54	2.5116	64.54	5.5896	64.54	11.0624	64.54	15.4279	64.54	20.5337
64.64	-0.864379	64.64	2.51477	64.64	5.58569	64.64	11.067	64.64	15.4183	64.64	20.5242
64.74	-0.876099	64.74	2.51477	64.74	5.58569	64.74	11.0656	64.74	15.4286	64.74	20.5188
64.84	-0.869996	64.84	2.52087	64.84	5.5918	64.84	11.0763	64.84	15.4464	64.84	20.5234
64.94	-0.883911	64.94	2.51868	64.94	5.5896	64.94	11.0787	64.94	15.452	64.94	20.5234
65.04	-0.883179	65.04	2.51941	65.04	5.58716	65.04	11.0944	65.04	15.4567	65.04	20.5164
65.14	-0.890991	65.14	2.51477	65.14	5.5896	65.14	11.0819	65.14	15.4567	65.14	20.5103
65.24	-0.90271	65.24	2.50916	65.24	5.58252	65.24	11.0841	65.24	15.4449	65.24	20.5015
65.34	-0.890992	65.34	2.51868	65.34	5.5896	65.34	11.1014	65.34	15.4567	65.34	20.5039
65.44	-0.901977	65.44	2.50696	65.44	5.58716	65.44	11.1014	65.44	15.4403	65.44	20.4915
65.54	-0.895629	65.54	2.50769	65.54	5.60205	65.54	11.1068	65.54	15.4457	65.54	20.4922
65.64	-0.890992	65.64	2.51941	65.64	5.60913	65.64	11.121	65.64	15.4645	65.64	20.4922
65.74	-0.890991	65.74	2.51624	65.74	5.59888	65.74	11.1154	65.74	15.4567	65.74	20.4968
65.84	-0.895631	65.84	2.51477	65.84	5.60059	65.84	11.1241	65.84	15.4645	65.84	20.4985
65.94	-0.912963	65.94	2.50452	65.94	5.60278	65.94	11.1232	65.94	15.4645	65.94	20.4976
66.04	-0.908081	66.04	2.51477	66.04	5.60522	66.04	11.1359	66.04	15.4645	66.04	20.5071
66.14	-0.894166	66.14	2.53894	66.14	5.6145	66.14	11.1451	66.14	15.484	66.14	20.5085
66.24	-0.89099	66.24	2.54358	66.24	5.62622	66.24	11.1544	66.24	15.5035	66.24	20.5234
66.34	-0.871461	66.34	2.55847	66.34	5.64819	66.34	11.1749	66.34	15.5231	66.34	20.5383
66.44	-0.883178	66.44	2.55383	66.44	5.63647	66.44	11.1725	66.44	15.5262	66.44	20.5313
66.54	-0.87146	66.54	2.55847	66.54	5.63794	66.54	11.181	66.54	15.5363	66.54	20.543
66.64	-0.866821	66.64	2.56311	66.64	5.64111	66.64	11.1842	66.64	15.5419	66.64	20.5476
66.74	-0.869019	66.74	2.56555	66.74	5.64111	66.74	11.1913	66.74	15.5348	66.74	20.55
66.84	-0.873901	66.84	2.56311	66.84	5.66064	66.84	11.1967	66.84	15.5472	66.84	20.5508
66.94	-0.861206	66.94	2.56873	66.94	5.66772	66.94	11.2108	66.94	15.5536	66.94	20.5625
67.04	-0.869995	67.04	2.56311	67.04	5.66919	67.04	11.2052	67.04	15.5511	67.04	20.5476
67.14	-0.86438	67.14	2.56628	67.14	5.66772	67.14	11.214	67.14	15.5692	67.14	20.5493
67.24	-0.866821	67.24	2.578	67.24	5.67383	67.24	11.2201	67.24	15.5753	67.24	20.5648
67.34	-0.852662	67.34	2.58972	67.34	5.69116	67.34	11.2272	67.34	15.588	67.34	20.5767
67.44	-0.851928	67.44	2.58508	67.44	5.69043	67.44	11.2335	67.44	15.5966	67.44	20.5774
67.54	-0.848023	67.54	2.59119	67.54	5.69653	67.54	11.2443	67.54	15.6144	67.54	20.5867
67.64	-0.859741	67.64	2.59998	67.64	5.69897	67.64	11.2343	67.64	15.62	67.64	20.5774
67.74	-0.851928	67.74	2.61316	67.74	5.70435	67.74	11.2382	67.74	15.6371	67.74	20.5828
67.84	-0.835572	67.84	2.63342	67.84	5.72778	67.84	11.256	67.84	15.6488	67.84	20.6016
67.94	-0.844848	67.94	2.62878	67.94	5.71851	67.94	11.2584	67.94	15.6544	67.94	20.5938
68.04	-0.836303	68.04	2.63977	68.04	5.72241	68.04	11.2694	68.04	15.6644	68.04	20.6047
68.14	-0.819214	68.14	2.65295	68.14	5.7356	68.14	11.2826	68.14	15.6801	68.14	20.6108
68.24	-0.821411	68.24	2.66003	68.24	5.75439	68.24	11.2897	68.24	15.702	68.24	20.625
68.34	-0.825318	68.34	2.66785	68.34	5.76221	68.34	11.3007	68.34	15.7191	68.34	20.636
68.44	-0.825317	68.44	2.67102	68.44	5.76538	68.44	11.3053	68.44	15.7216	68.44	20.6406
68.54	-0.819214	68.54	2.67639	68.54	5.77002	68.54	11.317	68.54	15.7308	68.54	20.6523
68.64	-0.828491	68.64	2.67639	68.64	5.78174	68.64	11.3217	68.64	15.7262	68.64	20.6492
68.74	-0.822145	68.74	2.68982	68.74	5.78955	68.74	11.3365	68.74	15.7325	68.74	20.6626
68.84	-0.842652	68.84	2.68884	68.84	5.79419	68.84	11.3365	68.84	15.7316	68.84	20.657
68.94	-0.840209	68.94	2.69128	68.94	5.80591	68.94	11.3412	68.94	15.7308	68.94	20.657
69.04	-0.83313	69.04	2.70154	69.04	5.82007	69.04	11.3585	69.04	15.7482	69.04	20.6641
69.14	-0.844848	69.14	2.70374	69.14	5.81299	69.14	11.3561	69.14	15.7386	69.14	20.6672
69.24	-0.84729	69.24	2.71082	69.24	5.82788	69.24	11.3607	69.24	15.7489	69.24	20.6765
69.34	-0.840943	69.34	2.71863	69.34	5.84814	69.34	11.3834	69.34	15.7614	69.34	20.6829
69.44	-0.834838	69.44	2.71863	69.44	5.84497	69.44	11.3951	69.44	15.755	69.44	20.6843
69.54	-0.828492	69.54	2.73499	69.54	5.85205	69.54	11.4115	69.54	15.777	69.54	20.696
69.64	-0.828491	69.64	2.73743	69.64	5.84741	69.64	11.4022	69.64	15.7841	69.64	20.6938
69.74	-0.828491	69.74	2.73499	69.74	5.85669	69.74	11.403	69.74	15.7684	69.74	20.696
69.84	-0.832397	69.84	2.7467	69.84	5.86841	69.84	11.424	69.84	15.7941	69.84	20.7109
69.94	-0.828492	69.94	2.7616	69.94	5.8833	69.94	11.4413	69.94	15.8129	69.94	20.7156
70.04	-0.828491	70.04	2.76013	70.04	5.88184	70.04	11.4459	70.04	15.8185	70.04	20.718
70.14	-0.813599	70.14	2.76941	70.14	5.89111	70.14	11.453	70.14	15.8356	70.14	20.7273
70.24	-0.801147	70.24	2.78186	70.24	5.91528	70.24	11.4701	70.24	15.8551	70.24	20.7454
70.34	-0.812867	70.34	2.79211	70.34	5.92236	70.34	11.4803	70.34	15.848	70.34	20.7546
70.44	-0.820678	70.44	2.79211	70.44	5.92554	70.44	11.485	70.44	15.8536	70.44	20.7524
70.54	-0.820678	70.54	2.78503	70.54	5.93018	70.54	11.485	70.54	15.8558	70.54	20.75
70.64	-0.820679	70.64	2.79358	70.64	5.93872	70.64	11.5013	70.64	15.8746	70.64	20.7585
70.74	-0.81604	70.74	2.79358	70.74	5.94189	70.74	11.5084	70.74	15.8793	70.74	20.7539
70.84	-0.813599	70.84	2.80701	70.84	5.95996	70.84	11.5162	70.84	15.8895	70.84	20.7617
70.94	-0.81604	70.94	2.80457	70.94	5.95752	70.94	11.5162	70.94	15.8871	70.94	20.7617
71.04	-0.812134	71.04	2.81775	71.04	5.9707	71.04	11.528	71.04	15.8949	71.04	20.7734
71.14	-0.813598	71.14	2.81238	71.14	5.98486	71.14	11.5326	71.14	15.8934	71.14	20.7734
71.24	-0.820679	71.24	2.81238	71.24	5.98486	71.24	11.5428	71.24	15.891	71.24	20.7781
71.34	-0.828492	71.34	2.81091	71.34	5.98804	71.34	11.5475	71.34	15.8934	71.34	20.7688
71.44	-0.825317	71.44	2.80847	71.44	5.99268	71.44	11.5521	71.44	15.8895	71.44	20.7649
71.54	-0.827758	71.54	2.81311	71.54	5.99731	71.54	11.5638	71.54	15.9034	71.54	20.7788
71.64	-0.820679	71.64	2.82483	71.64	6.01221	71.64	11.5741	71.64	15.9208	71.64	20.7976
71.74	-0.812866	71.74	2.83508	71.74	6.01538	71.74	11.5819	71.74	15.9332	71.74	20.8079
71.84	-0.80896	71.84	2.83972	71.84	6.02002	71.84	11.5944	71.84	15.9332	71.84	20.8157
71.94	-0.820678	71.94	2.84119	71.94	6.02856	71.94	11.6029	71.94	15.9301	71.94	20.8218
72.04	-0.81604	72.04	2.8468	72.04	6.02393	72.04	11.6107	72.04	15.9222	72.04	20.8164
72.14	-0.806519	72.14	2.85852	72.14	6.03882	72.14	11.6249	72.14	15.9396	72.14	20.8267
72.24	-0.81604	72.24	2.85144	72.24	6.04663	72.24	11.621	72.24	15.9371	72.24	20.8125
72.34	-0.805787	72.34	2.85925	72.34	6.05444	72.34	11.6334	72.34	15.9481	72.34	20.8203
72.44	-0.823119	72.44	2.85608	72.44	6.04419	72.44	11.6334	72.44	15.9496	72.44	20.8171
72.54	-0.825317	72.54	2.85144	72.54	6.05127	72.54	11.6381	72.54	15.9379	72.54	20.8157
72.64	-0.825318	72.64	2.86169	72.64	6.05835	72.64	11.6444	72.64	15.9552	72.64	20.8242
72.74	-0.827759	72.74	2.85925	72.74	6.05591	72.74	11.6498	72.74	15.9574	72.74	20.8242
72.84	-0.825317	72.84	2.84753	72.84	6.06299	72.84	11.6569	72.84	15.9677	72.84	20.832
72.94	-0.816041	72.94	2.86389	72.94	6.07544	72.94	11.6647	72.94	15.9738	72.94	20.853
73.04	-0.820679	73.04	2.86633	73.04	6.07788	73.04	11.6764	73.04	15.9879	73.04	20.8625
73.14	-0.825317	73.14	2.85925	73.14	6.0708	73.14	11.6796	73.14	15.9794	73.14	20.8586
73.24	-0.830933	73.24	2.86072	73.24	6.06763	73.24	11.6927	73.24	15.9855	73.24	20.8601
73.34	-0.83313	73.34	2.86169	73.34	6.06616	73.34	11.6959	73.34	15.9865	73.34	20.8633
73.44	-0.832397	73.44	2.84045	73.44	6.07544	73.44	11.6991	73.44	15.984	73.44	20.8633
73.54	-0.825318	73.54	2.85779	73.54	6.0896	73.54	11.7108	73.54	15.984	73.54	20.8735
73.64	-0.830932	73.64	2.85681	73.64	6.09033	73.64	11.713	73.64	15.9762	73.64	20.8608
73.74	-0.825318	73.74	2.85461	73.74	6.09033	73.74	11.7186	73.74	15.9691	73.74	20.8633
73.84	-0.837036	73.84	2.85461	73.84	6.08569	73.84	11.7233	73.84	15.9747	73.84	20.8618
73.94	-0.823121	73.94	2.86853	73.94	6.09497	73.94	11.7513	73.94	15.9863	73.94	20.8875
74.04	-0.817504	74.04	2.87561	74.04	6.09033	74.04	11.7396	74.04	15.9911	74.04	20.8757
74.14	-0.804322	74.14	2.89758	74.14	6.11377	74.14	11.7616	74.14	16.0121	74.14	20.8945
74.24	-0.794068	74.24	2.91003	74.24	6.11694	74.24	11.7811	74.24	16.0302	74.24	20.9023
74.34	-0.809693	74.34	2.90149	74.34	6.10986	74.34	11.7787	74.34	16.0262	74.34	20.9055
74.44	-0.811401	74.44	2.90759	74.44	6.11133	74.44	11.7826	74.44	16.0277	74.44	20.907
74.54	-0.81604	74.54	2.91321	74.54	6.11694	74.54	11.778	74.54	16.0277	74.54	20.8953
74.64	-0.798707	74.64	2.92957	74.64	6.11694	74.64	11.785	74.64	16.0419	74.64	20.9126
74.74	-0.804322	74.74	2.93103	74.74	6.11133	74.74	11.778	74.74	16.0316	74.74	20.8992
74.84	-0.813599	74.84	2.93201	74.84	6.10913	74.84	11.7897	74.84	16.0302	74.84	20.8899
74.94	-0.808228	74.94	2.94202	74.94	6.12158	74.94	11.7975	74.94	16.0394	74.94	20.8906
75.04	-0.798707	75.04	2.95154	75.04	6.13184	75.04	11.8077	75.04	16.045	75.04	20.8977
75.14	-0.8114	75.14	2.95056	75.14	6.13086	75.14	11.8099	75.14	16.0472	75.14	20.8921
75.24	-0.793334	75.24	2.9491	75.24	6.14429	75.24	11.8177	75.24	16.0551	75.24	20.9055
75.34	-0.786255	75.34	2.95935	75.34	6.14893	75.34	11.8319	75.34	16.066	75.34	20.9219
75.44	-0.796508	75.44	2.96155	75.44	6.14893	75.44	11.8412	75.44	16.0692	75.44	20.9102
75.54	-0.789429	75.54	2.95374	75.54	6.14575	75.54	11.8483	75.54	16.0668	75.54	20.907
75.64	-0.77771	75.64	2.95935	75.64	6.14819	75.64	11.86	75.64	16.0778	75.64	20.9126
75.74	-0.789429	75.74	2.95056	75.74	6.15747	75.74	11.8568	75.74	16.066	75.74	20.9116
75.84	-0.781617	75.84	2.95618	75.84	6.16772	75.84	11.8585	75.84	16.0739	75.84	20.9219
75.94	-0.786254	75.94	2.95691	75.94	6.16528	75.94	11.8561	75.94	16.0739	75.94	20.9368
76.04	-0.780152	76.04	2.97717	76.04	6.18091	76.04	11.8693	76.04	16.087	76.04	20.9382
76.14	-0.774536	76.14	2.97253	76.14	6.17944	76.14	11.8795	76.14	16.0927	76.14	20.9382
76.24	-0.769898	76.24	2.96863	76.24	6.19189	76.24	11.8827	76.24	16.0973	76.24	20.9485
76.34	-0.781615	76.34	2.9718	76.34	6.19507	76.34	11.8788	76.34	16.0887	76.34	20.9414
76.44	-0.776978	76.44	2.9928	76.44	6.21143	76.44	11.8998	76.44	16.0934	76.44	20.9563
76.54	-0.774536	76.54	2.99524	76.54	6.21606	76.54	11.9218	76.54	16.1097	76.54	20.9531
76.64	-0.762085	76.64	3.00305	76.64	6.24585	76.64	11.9342	76.64	16.1278	76.64	20.9609
76.74	-0.77063	76.74	3.00061	76.74	6.25049	76.74	11.9342	76.74	16.1254	76.74	20.9609
76.84	-0.764526	76.84	3.00452	76.84	6.25513	76.84	11.9357	76.84	16.1246	76.84	20.9492
76.94	-0.758179	76.94	3.00305	76.94	6.28638	76.94	11.953	76.94	16.141	76.94	20.9609
77.04	-0.755005	77.04	3.00769	77.04	6.29199	77.04	11.953	77.04	16.1395	77.04	20.9609
77.14	-0.762084	77.14	3.01941	77.14	6.28955	77.14	11.9584	77.14	16.1364	77.14	20.9609
77.24	-0.760621	77.24	3.00452	77.24	6.29102	77.24	11.9655	77.24	16.141	77.24	20.9546
77.34	-0.762818	77.34	3.00452	77.34	6.29663	77.34	11.9701	77.34	16.141	77.34	20.9602
77.44	-0.758178	77.44	3.02185	77.44	6.29663	77.44	11.9725	77.44	16.1388	77.44	20.9485
77.54	-0.758912	77.54	3.02722	77.54	6.302	77.54	11.9764	77.54	16.1403	77.54	20.9539
77.64	-0.752807	77.64	3.02405	77.64	6.3208	77.64	11.9779	77.64	16.1534	77.64	20.9609
77.74	-0.746459	77.74	3.03577	77.74	6.33252	77.74	12.0013	77.74	16.1708	77.74	20.9727
77.84	-0.747925	77.84	3.03821	77.84	6.34424	77.84	12.0187	77.84	16.1786	77.84	20.9844
77.94	-0.745727	77.94	3.03113	77.94	6.34424	77.94	12.0162	77.94	16.1801	77.94	20.9758
78.04	-0.744019	78.04	3.0343	78.04	6.34741	78.04	12.024	78.04	16.1981	78.04	20.9805
78.14	-0.741089	78.14	3.03894	78.14	6.35205	78.14	12.0326	78.14	16.1996	78.14	20.9805
78.24	-0.738648	78.24	3.03894	78.24	6.35205	78.24	12.0326	78.24	16.2028	78.24	20.9773
78.34	-0.743286	78.34	3.03894	78.34	6.35986	78.34	12.035	78.34	16.2067	78.34	20.9797
78.44	-0.749634	78.44	3.04675	78.44	6.37549	78.44	12.0389	78.44	16.2177	78.44	20.9805
78.54	-0.727662	78.54	3.06165	78.54	6.39893	78.54	12.0599	78.54	16.2386	78.54	20.9836
78.64	-0.72937	78.64	3.06311	78.64	6.41211	78.64	12.0638	78.64	16.2355	78.64	20.9819
78.74	-0.723755	78.74	3.05847	78.74	6.41772	78.74	12.0624	78.74	16.2411	78.74	20.9844
78.84	-0.730834	78.84	3.05847	78.84	6.427	78.84	12.067	78.84	16.2504	78.84	20.9773
78.94	-0.726197	78.94	3.07092	78.94	6.44189	78.94	12.0795	78.94	16.2606	78.94	20.9954
79.04	-0.735473	79.04	3.08508	79.04	6.44043	79.04	12.0819	79.04	16.2535	79.04	20.9875
79.14	-0.727662	79.14	3.08972	79.14	6.46216	79.14	12.0897	79.14	16.2653	79.14	20.9968
79.24	-0.726197	79.24	3.08972	79.24	6.46924	79.24	12.0944	79.24	16.2567	79.24	21.0071
79.34	-0.730835	79.34	3.08655	79.34	6.4707	79.34	12.0958	79.34	16.2628	79.34	21.0085
79.44	-0.735473	79.44	3.08191	79.44	6.46851	79.44	12.0983	79.44	16.256	79.44	20.9922
79.54	-0.730835	79.54	3.09363	79.54	6.47314	79.54	12.1132	79.54	16.2699	79.54	21.0071
79.64	-0.726196	79.64	3.0968	79.64	6.48804	79.64	12.1178	79.64	16.277	79.64	21.0164
79.74	-0.730835	79.74	3.10925	79.74	6.49268	79.74	12.1178	79.74	16.2699	79.74	21.0234
79.84	-0.730835	79.84	3.10925	79.84	6.49268	79.84	12.1224	79.84	16.2723	79.84	21.0234
79.94	-0.735473	79.94	3.10461	79.94	6.49268	79.94	12.1281	79.94	16.277	79.94	21.0305
80.04	-0.737915	80.04	3.09753	80.04	6.49268	80.04	12.1256	80.04	16.2802	80.04	21.0281
80.14	-0.726197	80.14	3.11853	80.14	6.49731	80.14	12.1349	80.14	16.2777	80.14	21.0398
80.24	-0.738647	80.24	3.12097	80.24	6.50049	80.24	12.1373	80.24	16.2777	80.24	21.0383
80.34	-0.735473	80.34	3.12415	80.34	6.50366	80.34	12.1405	80.34	16.288	80.34	21.043
80.44	-0.730836	80.44	3.1405	80.44	6.52002	80.44	12.1732	80.44	16.309	80.44	21.0593
80.54	-0.730835	80.54	3.1405	80.54	6.52466	80.54	12.1803	80.54	16.3082	80.54	21.0664
80.64	-0.738647	80.64	3.1405	80.64	6.53882	80.64	12.1788	80.64	16.3114	80.64	21.05
80.74	-0.741822	80.74	3.13733	80.74	6.51685	80.74	12.1732	80.74	16.3011	80.74	21.043
80.84	-0.755005	80.84	3.13269	80.84	6.5271	80.84	12.1732	80.84	16.3011	80.84	21.043
80.94	-0.750366	80.94	3.13586	80.94	6.53174	80.94	12.1849	80.94	16.3114	80.94	21.0359
81.04	-0.745728	81.04	3.14514	81.04	6.53638	81.04	12.1952	81.04	16.3129	81.04	21.0461
81.14	-0.738647	81.14	3.15222	81.14	6.54346	81.14	12.1998	81.14	16.3199	81.14	21.0508
81.24	-0.738647	81.24	3.15222	81.24	6.54346	81.24	12.2045	81.24	16.3231	81.24	21.0476
81.34	-0.740113	81.34	3.1554	81.34	6.54663	81.34	12.2179	81.34	16.3239	81.34	21.0625
81.44	-0.749633	81.44	3.15149	81.44	6.54272	81.44	12.2084	81.44	16.327	81.44	21.0657
81.54	-0.730835	81.54	3.17249	81.54	6.55908	81.54	12.2421	81.54	16.3363	81.54	21.082
81.64	-0.745727	81.64	3.18103	81.64	6.57227	81.64	12.2318	81.64	16.3402	81.64	21.0835
81.74	-0.750367	81.74	3.17883	81.74	6.57007	81.74	12.2389	81.74	16.3356	81.74	21.0696
81.84	-0.75354	81.84	3.17175	81.84	6.55981	81.84	12.2389	81.84	16.3356	81.84	21.0742
81.94	-0.759644	81.94	3.17493	81.94	6.56616	81.94	12.2421	81.94	16.3356	81.94	21.0774
82.04	-0.750366	82.04	3.1842	82.04	6.5708	82.04	12.2513	82.04	16.3505	82.04	21.075
82.14	-0.750366	82.14	3.19446	82.14	6.57544	82.14	12.2631	82.14	16.3551	82.14	21.082
82.24	-0.750367	82.24	3.19446	82.24	6.58105	82.24	12.2687	82.24	16.3551	82.24	21.0806
82.34	-0.762084	82.34	3.19983	82.34	6.57861	82.34	12.2662	82.34	16.3512	82.34	21.075
82.44	-0.758179	82.44	3.20764	82.44	6.58716	82.44	12.2872	82.44	16.3668	82.44	21.0906
82.54	-0.758179	82.54	3.203	82.54	6.59888	82.54	12.2819	82.54	16.3715	82.54	21.0891
82.64	-0.769897	82.64	3.20154	82.64	6.60132	82.64	12.2804	82.64	16.3785	82.64	21.0938
82.74	-0.762085	82.74	3.20691	82.74	6.60522	82.74	12.2858	82.74	16.3895	82.74	21.1016
82.84	-0.765259	82.84	3.20837	82.84	6.6145	82.84	12.2872	82.84	16.3793	82.84	21.0913
82.94	-0.777709	82.94	3.21399	82.94	6.60669	82.94	12.2897	82.94	16.3793	82.94	21.0938
83.04	-0.779174	83.04	3.20691	83.04	6.60913	83.04	12.2882	83.04	16.3849	83.04	21.0923
83.14	-0.776978	83.14	3.21863	83.14	6.61694	83.14	12.2904	83.14	16.391	83.14	21.1016
83.24	-0.769897	83.24	3.22644	83.24	6.62158	83.24	12.3021	83.24	16.4012	83.24	21.1062
83.34	-0.766723	83.34	3.23499	83.34	6.62939	83.34	12.3124	83.34	16.3988	83.34	21.1133
83.44	-0.757447	83.44	3.24988	83.44	6.63721	83.44	12.3248	83.44	16.4215	83.44	21.1243
83.54	-0.748902	83.54	3.2467	83.54	6.63867	83.54	12.3295	83.54	16.4301	83.54	21.1257
83.64	-0.755737	83.64	3.24524	83.64	6.63647	83.64	12.3319	83.64	16.4254	83.64	21.1165
83.74	-0.776978	83.74	3.24133	83.74	6.62939	83.74	12.3295	83.74	16.4208	83.74	21.114
83.84	-0.786255	83.84	3.24597	83.84	6.62476	83.84	12.3351	83.84	16.4254	83.84	21.1165
83.94	-0.781616	83.94	3.2467	83.94	6.62939	83.94	12.3412	83.94	16.4222	83.94	21.1133
84.04	-0.781617	84.04	3.24524	84.04	6.63403	84.04	12.3412	84.04	16.4254	84.04	21.1133
84.14	-0.789428	84.14	3.24988	84.14	6.64819	84.14	12.3319	84.14	16.4208	84.14	21.1133
84.24	-0.792603	84.24	3.25452	84.24	6.63794	84.24	12.3248	84.24	16.4183	84.24	21.1101
84.34	-0.802612	84.34	3.25769	84.34	6.64111	84.34	12.3444	84.34	16.4208	84.34	21.1086
84.44	-0.793335	84.44	3.26941	84.44	6.65283	84.44	12.3561	84.44	16.4332	84.44	21.1165
84.54	-0.791871	84.54	3.26941	84.54	6.65283	84.54	12.3575	84.54	16.4464	84.54	21.1226
84.64	-0.797241	84.64	3.26941	84.64	6.65283	84.64	12.3632	84.64	16.4403	84.64	21.125
84.74	-0.801881	84.74	3.26477	84.74	6.65283	84.74	12.3632	84.74	16.4449	84.74	21.1086
84.84	-0.81604	84.84	3.25916	84.84	6.64966	84.84	12.3575	84.84	16.4449	84.84	21.103
84.94	-0.801148	84.94	3.26941	84.94	6.65283	84.94	12.3678	84.94	16.4496	84.94	21.1165
85.04	-0.810424	85.04	3.26477	85.04	6.65137	85.04	12.3781	85.04	16.4481	85.04	21.1086
85.14	-0.808228	85.14	3.2843	85.14	6.66528	85.14	12.392	85.14	16.4691	85.14	21.1179
85.24	-0.796509	85.24	3.28894	85.24	6.67236	85.24	12.3873	85.24	16.4716	85.24	21.125
85.34	-0.794068	85.34	3.27722	85.34	6.67236	85.34	12.3905	85.34	16.4808	85.34	21.1165
85.44	-0.801147	85.44	3.28894	85.44	6.67871	85.44	12.3951	85.44	16.4747	85.44	21.1211
85.54	-0.792603	85.54	3.28577	85.54	6.68481	85.54	12.4037	85.54	16.4855	85.54	21.1296
85.64	-0.818237	85.64	3.29138	85.64	6.68018	85.64	12.3976	85.64	16.4911	85.64	21.1235
85.74	-0.811402	85.74	3.29358	85.74	6.68481	85.74	12.4044	85.74	16.5004	85.74	21.1304
85.84	-0.805786	85.84	3.28894	85.84	6.68018	85.84	12.4115	85.84	16.4918	85.84	21.1211
85.94	-0.808228	85.94	3.29358	85.94	6.69653	85.94	12.4218	85.94	16.5004	85.94	21.1257
86.04	-0.805786	86.04	3.29602	86.04	6.69897	86.04	12.4218	86.04	16.506	86.04	21.1204
86.14	-0.807495	86.14	3.29749	86.14	6.70361	86.14	12.4279	86.14	16.5121	86.14	21.1328
86.24	-0.818238	86.24	3.28821	86.24	6.69897	86.24	12.4257	86.24	16.5074	86.24	21.1204
86.34	-0.820678	86.34	3.28894	86.34	6.69653	86.34	12.4218	86.34	16.4989	86.34	21.1179
86.44	-0.819214	86.44	3.29358	86.44	6.70825	86.44	12.4474	86.44	16.5004	86.44	21.1375
86.54	-0.813598	86.54	3.28894	86.54	6.71533	86.54	12.4498	86.54	16.5004	86.54	21.136
86.64	-0.797242	86.64	3.29919	86.64	6.72241	86.64	12.4601	86.64	16.5145	86.64	21.1523
86.74	-0.805786	86.74	3.29675	86.74	6.71533	86.74	12.4623	86.74	16.4989	86.74	21.1445
86.84	-0.793335	86.84	3.30457	86.84	6.72949	86.84	12.4803	86.84	16.4989	86.84	21.1509
86.94	-0.797241	86.94	3.29675	86.94	6.72705	86.94	12.4779	86.94	16.4847	86.94	21.1531
87.04	-0.784057	87.04	3.29358	87.04	6.72388	87.04	12.4818	87.04	16.4965	87.04	21.1453
87.14	-0.774537	87.14	3.3053	87.14	6.74268	87.14	12.4921	87.14	16.5153	87.14	21.1672
87.24	-0.769898	87.24	3.31238	87.24	6.74731	87.24	12.4967	87.24	16.5199	87.24	21.1602
87.34	-0.781617	87.34	3.31555	87.34	6.75757	87.34	12.4921	87.34	16.5255	87.34	21.1602
87.44	-0.778442	87.44	3.30847	87.44	6.75049	87.44	12.485	87.44	16.5277	87.44	21.1602
87.54	-0.776977	87.54	3.30847	87.54	6.75049	87.54	12.5013	87.54	16.5302	87.54	21.1602
87.64	-0.750367	87.64	3.32336	87.64	6.76538	87.64	12.5201	87.64	16.5348	87.64	21.1687
87.74	-0.735473	87.74	3.33972	87.74	6.77466	87.74	12.5201	87.74	16.5394	87.74	21.1868
87.84	-0.733277	87.84	3.34119	87.84	6.7981	87.84	12.528	87.84	16.5543	87.84	21.1882
87.94	-0.730834	87.94	3.32727	87.94	6.78882	87.94	12.5311	87.94	16.5426	87.94	21.179
88.04	-0.727661	88.04	3.32019	88.04	6.78174	88.04	12.5209	88.04	16.5426	88.04	21.1765
88.14	-0.726196	88.14	3.33508	88.14	6.78174	88.14	12.5389	88.14	16.5504	88.14	21.1868
88.24	-0.730834	88.24	3.33972	88.24	6.78491	88.24	12.5436	88.24	16.5621	88.24	21.1914
88.34	-0.719117	88.34	3.34827	88.34	6.80591	88.34	12.5568	88.34	16.5753	88.34	21.1882
88.44	-0.726928	88.44	3.3468	88.44	6.80127	88.44	12.5546	88.44	16.5685	88.44	21.179
88.54	-0.723755	88.54	3.33972	88.54	6.80127	88.54	12.5624	88.54	16.5707	88.54	21.1765
88.64	-0.726196	88.64	3.33972	88.64	6.80591	88.64	12.567	88.64	16.5809	88.64	21.1836
88.74	-0.715943	88.74	3.3429	88.74	6.82788	88.74	12.5702	88.74	16.5887	88.74	21.1899
88.84	-0.726929	88.84	3.33582	88.84	6.8208	88.84	12.5756	88.84	16.5746	88.84	21.1875
88.94	-0.718383	88.94	3.33264	88.94	6.8208	88.94	12.5795	88.94	16.5817	88.94	21.189
89.04	-0.711304	89.04	3.33972	89.04	6.83252	89.04	12.5983	89.04	16.5902	89.04	21.2063
89.14	-0.694946	89.14	3.35144	89.14	6.83716	89.14	12.6029	89.14	16.5973	89.14	21.2109
89.24	-0.70105	89.24	3.3468	89.24	6.84741	89.24	12.6053	89.24	16.5973	89.24	21.2063
89.34	-0.698853	89.34	3.34436	89.34	6.85205	89.34	12.5983	89.34	16.6005	89.34	21.196
89.44	-0.696411	89.44	3.35144	89.44	6.85205	89.44	12.6093	89.44	16.6097	89.44	21.2031
89.54	-0.687134	89.54	3.35144	89.54	6.85522	89.54	12.6139	89.54	16.6051	89.54	21.2031
89.64	-0.687134	89.64	3.35144	89.64	6.85986	89.64	12.6185	89.64	16.6083	89.64	21.196
89.74	-0.676879	89.74	3.35925	89.74	6.85986	89.74	12.6256	89.74	16.6129	89.74	21.2031
89.84	-0.675415	89.84	3.36389	89.84	6.87622	89.84	12.642	89.84	16.6144	89.84	21.2078
89.94	-0.668335	89.94	3.37415	89.94	6.8833	89.94	12.6522	89.94	16.6317	89.94	21.218
90.04	-0.680054	90.04	3.37097	90.04	6.88794	90.04	12.6686	90.04	16.641	90.04	21.2227
90.14	-0.683228	90.14	3.37097	90.14	6.89502	90.14	12.6615	90.14	16.6364	90.14	21.2227
90.24	-0.684692	90.24	3.37561	90.24	6.90283	90.24	12.6686	90.24	16.641	90.24	21.2273
90.34	-0.675415	90.34	3.38269	90.34	6.90283	90.34	12.6686	90.34	16.6512	90.34	21.2227
90.44	-0.668335	90.44	3.38269	90.44	6.91772	90.44	12.6803	90.44	16.6527	90.44	21.2344
90.54	-0.67688	90.54	3.38269	90.54	6.92236	90.54	12.6835	90.54	16.663	90.54	21.2344
90.64	-0.675415	90.64	3.38269	90.64	6.927	90.64	12.6927	90.64	16.6801	90.64	21.2227
90.74	-0.668334	90.74	3.38269	90.74	6.93408	90.74	12.6998	90.74	16.6903	90.74	21.2375
90.84	-0.660522	90.84	3.39368	90.84	6.94971	90.84	12.7155	90.84	16.7074	90.84	21.25
90.94	-0.657349	90.94	3.40295	90.94	6.94971	90.94	12.7155	90.94	16.7098	90.94	21.2546
91.04	-0.65979	91.04	3.41003	91.04	6.94971	91.04	12.7155	91.04	16.7191	91.04	21.2617
91.14	-0.648071	91.14	3.41003	91.14	6.94189	91.14	12.7272	91.14	16.7191	91.14	21.2617
91.24	-0.626099	91.24	3.42493	91.24	6.9646	91.24	12.7421	91.24	16.7411	91.24	21.2734
91.34	-0.629272	91.34	3.42957	91.34	6.97388	91.34	12.7545	91.34	16.7535	91.34	21.2734
91.44	-0.624634	91.44	3.4342	91.44	6.98096	91.44	12.7545	91.44	16.7535	91.44	21.2766
91.54	-0.633912	91.54	3.43665	91.54	6.97632	91.54	12.7499	91.54	16.7535	91.54	21.2813
91.64	-0.637817	91.64	3.4342	91.64	6.96924	91.64	12.7545	91.64	16.7457	91.64	21.2813
91.74	-0.631714	91.74	3.4342	91.74	6.97388	91.74	12.7638	91.74	16.7504	91.74	21.2859
91.84	-0.629273	91.84	3.43274	91.84	6.98096	91.84	12.7662	91.84	16.7489	91.84	21.2859
91.94	-0.642456	91.94	3.44446	91.94	6.97632	91.94	12.7616	91.94	16.7535	91.94	21.2883
92.04	-0.640258	92.04	3.42566	92.04	6.97388	92.04	12.7623	92.04	16.745	92.04	21.2727
92.14	-0.63318	92.14	3.44202	92.14	6.99268	92.14	12.774	92.14	16.766	92.14	21.2891
92.24	-0.636353	92.24	3.4491	92.24	6.99585	92.24	12.7787	92.24	16.7731	92.24	21.3008
92.34	-0.626099	92.34	3.4491	92.34	7.00049	92.34	12.7975	92.34	16.7809	92.34	21.2891
92.44	-0.633179	92.44	3.4491	92.44	7.00049	92.44	12.7975	92.44	16.7926	92.44	21.2891
92.54	-0.624634	92.54	3.46399	92.54	7.01685	92.54	12.8092	92.54	16.8011	92.54	21.3008
92.64	-0.617553	92.64	3.47009	92.64	7.02393	92.64	12.806	92.64	16.8051	92.64	21.3022
92.74	-0.622192	92.74	3.4679	92.74	7.01929	92.74	12.7968	92.74	16.7919	92.74	21.3
92.84	-0.62854	92.84	3.46863	92.84	7.02466	92.84	12.8007	92.84	16.8043	92.84	21.3157
92.94	-0.62146	92.94	3.4718	92.94	7.03174	92.94	12.8053	92.94	16.7997	92.94	21.3203
93.04	-0.629273	93.04	3.47644	93.04	7.03174	93.04	12.8177	93.04	16.809	93.04	21.3203
93.14	-0.640991	93.14	3.47791	93.14	7.02856	93.14	12.8217	93.14	16.8058	93.14	21.3171
93.24	-0.636352	93.24	3.4967	93.24	7.0271	93.24	12.8202	93.24	16.8114	93.24	21.3125
93.34	-0.630005	93.34	3.51404	93.34	7.04346	93.34	12.8319	93.34	16.8231	93.34	21.3196
93.44	-0.640991	93.44	3.51624	93.44	7.0481	93.44	12.8341	93.44	16.8136	93.44	21.3218
93.54	-0.629273	93.54	3.52332	93.54	7.05054	93.54	12.8436	93.54	16.8263	93.54	21.3313
93.64	-0.640991	93.64	3.5343	93.64	7.04346	93.64	12.8365	93.64	16.816	93.64	21.3242
93.74	-0.640992	93.74	3.5343	93.74	7.04346	93.74	12.8241	93.74	16.8043	93.74	21.3196
93.84	-0.637817	93.84	3.52722	93.84	7.04346	93.84	12.817	93.84	16.8043	93.84	21.304
93.94	-0.640991	93.94	3.53186	93.94	7.04663	93.94	12.8202	93.94	16.7997	93.94	21.3132
94.04	-0.644897	94.04	3.54675	94.04	7.05908	94.04	12.8373	94.04	16.8168	94.04	21.3398
94.14	-0.637085	94.14	3.54993	94.14	7.05908	94.14	12.8444	94.14	16.8239	94.14	21.3398
94.24	-0.636352	94.24	3.55603	94.24	7.06372	94.24	12.849	94.24	16.8121	94.24	21.3367
94.34	-0.624634	94.34	3.57019	94.34	7.0708	94.34	12.8678	94.34	16.8285	94.34	21.3438
94.44	-0.617554	94.44	3.57336	94.44	7.07544	94.44	12.8678	94.44	16.816	94.44	21.3352
94.54	-0.626099	94.54	3.578	94.54	7.08252	94.54	12.8607	94.54	16.8239	94.54	21.3398
94.64	-0.624634	94.64	3.58264	94.64	7.08569	94.64	12.8678	94.64	16.8278	94.64	21.3398
94.74	-0.618286	94.74	3.59753	94.74	7.10986	94.74	12.8905	94.74	16.8285	94.74	21.3477
94.84	-0.601929	94.84	3.60925	94.84	7.11694	94.84	12.9022	94.84	16.8341	94.84	21.3594
94.94	-0.605102	94.94	3.61243	94.94	7.1145	94.94	12.8834	94.94	16.8363	94.94	21.3594
95.04	-0.598023	95.04	3.61389	95.04	7.11841	95.04	12.8802	95.04	16.8324	95.04	21.3726
95.14	-0.614379	95.14	3.60925	95.14	7.10913	95.14	12.8873	95.14	16.8263	95.14	21.3586
95.24	-0.612183	95.24	3.61707	95.24	7.11768	95.24	12.8802	95.24	16.8214	95.24	21.3562
95.34	-0.614379	95.34	3.61243	95.34	7.11304	95.34	12.8741	95.34	16.8224	95.34	21.3469
95.44	-0.618287	95.44	3.6217	95.44	7.11768	95.44	12.8881	95.44	16.8285	95.44	21.3665
95.54	-0.621459	95.54	3.62878	95.54	7.13403	95.54	12.8951	95.54	16.8402	95.54	21.3711
95.64	-0.608277	95.64	3.63733	95.64	7.14966	95.64	12.9154	95.64	16.8558	95.64	21.3843
95.74	-0.622192	95.74	3.63123	95.74	7.14038	95.74	12.9061	95.74	16.8544	95.74	21.3821
95.84	-0.618287	95.84	3.64124	95.84	7.15283	95.84	12.9069	95.84	16.8551	95.84	21.386
95.94	-0.621459	95.94	3.64368	95.94	7.15137	95.94	12.9054	95.94	16.8505	95.94	21.386
96.04	-0.619996	96.04	3.63342	96.04	7.14575	96.04	12.8998	96.04	16.8519	96.04	21.3804
96.14	-0.626098	96.14	3.63196	96.14	7.14575	96.14	12.8998	96.14	16.8387	96.14	21.3828
96.24	-0.609742	96.24	3.65295	96.24	7.16455	96.24	12.9186	96.24	16.8519	96.24	21.3945
96.34	-0.602662	96.34	3.66711	96.34	7.15991	96.34	12.9139	96.34	16.8622	96.34	21.3899
96.44	-0.621459	96.44	3.64832	96.44	7.16528	96.44	12.9115	96.44	16.8551	96.44	21.3828
96.54	-0.616821	96.54	3.64832	96.54	7.17236	96.54	12.9218	96.54	16.8597	96.54	21.386
96.64	-0.609741	96.64	3.65295	96.64	7.16772	96.64	12.9193	96.64	16.8746	96.64	21.3953
96.74	-0.613648	96.74	3.66785	96.74	7.18481	96.74	12.9427	96.74	16.8824	96.74	21.407
96.84	-0.62146	96.84	3.67249	96.84	7.18481	96.84	12.9296	96.84	16.8793	96.84	21.4023
96.94	-0.621459	96.94	3.6781	96.94	7.18726	96.94	12.9296	96.94	16.8849	96.94	21.4055
97.04	-0.621461	97.04	3.68738	97.04	7.19507	97.04	12.9342	97.04	16.8871	97.04	21.4102
97.14	-0.630004	97.14	3.6803	97.14	7.19971	97.14	12.9271	97.14	16.8903	97.14	21.3984
97.24	-0.62146	97.24	3.6991	97.24	7.21143	97.24	12.9459	97.24	16.9137	97.24	21.407
97.34	-0.616821	97.34	3.6991	97.34	7.21143	97.34	12.9491	97.34	16.9105	97.34	21.4141
97.44	-0.62146	97.44	3.70227	97.44	7.21606	97.44	12.9584	97.44	16.9091	97.44	21.4141
97.54	-0.627808	97.54	3.70837	97.54	7.22778	97.54	12.9623	97.54	16.9152	97.54	21.4141
97.64	-0.622192	97.64	3.71082	97.64	7.22632	97.64	12.9608	97.64	16.9254	97.64	21.4141
97.74	-0.629272	97.74	3.71545	97.74	7.2356	97.74	12.9701	97.74	16.9325	97.74	21.4187
97.84	-0.62146	97.84	3.72571	97.84	7.24585	97.84	12.9803	97.84	16.9332	97.84	21.4321
97.94	-0.62146	97.94	3.73816	97.94	7.24341	97.94	12.9747	97.94	16.9425	97.94	21.4343
98.04	-0.626099	98.04	3.73352	98.04	7.24902	98.04	12.9952	98.04	16.9435	98.04	21.4414
98.14	-0.62854	98.14	3.73816	98.14	7.25122	98.14	12.985	98.14	16.941	98.14	21.4414
98.24	-0.62146	98.24	3.73816	98.24	7.2583	98.24	12.9974	98.24	16.941	98.24	21.4414
98.34	-0.630005	98.34	3.73816	98.34	7.2583	98.34	13.0077	98.34	16.9457	98.34	21.4446
98.44	-0.620728	98.44	3.7428	98.44	7.27002	98.44	13.0123	98.44	16.9559	98.44	21.4492
98.54	-0.609742	98.54	3.76941	98.54	7.28638	98.54	13.0209	98.54	16.9769	98.54	21.4539
98.64	-0.611206	98.64	3.76477	98.64	7.28882	98.64	13.0343	98.64	16.9794	98.64	21.4563
98.74	-0.609009	98.74	3.76941	98.74	7.29663	98.74	13.0436	98.74	16.9957	98.74	21.4656
98.84	-0.609742	98.84	3.76941	98.84	7.30908	98.84	13.0482	98.84	16.9886	98.84	21.4727
98.94	-0.612915	98.94	3.76941	98.94	7.30591	98.94	13.0521	98.94	16.9957	98.94	21.4727
99.04	-0.612916	99.04	3.78113	99.04	7.30127	99.04	13.0475	99.04	16.9926	99.04	21.4648
99.14	-0.619018	99.14	3.76941	99.14	7.29346	99.14	13.0546	99.14	16.9982	99.14	21.4648
99.24	-0.613647	99.24	3.7804	99.24	7.30127	99.24	13.0631	99.24	16.9965	99.24	21.4727
99.34	-0.613648	99.34	3.78503	99.34	7.30127	99.34	13.0631	99.34	17.0035	99.34	21.4727
99.44	-0.619995	99.44	3.7865	99.44	7.30127	99.44	13.0717	99.44	17.0035	99.44	21.4578
99.54	-0.617554	99.54	3.78894	99.54	7.31372	99.54	13.0717	99.54	17.0035	99.54	21.4563
99.64	-0.626098	99.64	3.7843	99.64	7.31616	99.64	13.0741	99.64	17.0035	99.64	21.4563
99.74	-0.62146	99.74	3.77258	99.74	7.31226	99.74	13.0702	99.74	17.0035	99.74	21.4609
99.84	-0.626098	99.84	3.77722	99.84	7.31689	99.84	13.0748	99.84	17.0035	99.84	21.4656
99.94	-0.605103	99.94	3.79358	99.94	7.33325	99.94	13.0865	99.94	17.0199	99.94	21.4844
100.04	-0.608277	100.04	3.79749	100.04	7.3418	100.04	13.0958	100.04	17.016	100.04	21.4812
100.14	-0.602661	100.14	3.79749	100.14	7.34424	100.14	13.0983	100.14	17.0145	100.14	21.4797
100.24	-0.602661	100.24	3.8031	100.24	7.34277	100.24	13.0968	100.24	17.0192	100.24	21.4797
100.34	-0.59729	100.34	3.80847	100.34	7.35278	100.34	13.1022	100.34	17.0184	100.34	21.4805
100.44	-0.587036	100.44	3.81311	100.44	7.35205	100.44	13.1022	100.44	17.0231	100.44	21.4805
100.54	-0.582398	100.54	3.82336	100.54	7.36304	100.54	13.1068	100.54	17.0277	100.54	21.4851
100.64	-0.592651	100.64	3.82483	100.64	7.36133	100.64	13.1107	100.64	17.0199	100.64	21.489
100.74	-0.59021	100.74	3.82483	100.74	7.37476	100.74	13.121	100.74	17.0106	100.74	21.4844
100.84	-0.599487	100.84	3.83044	100.84	7.36694	100.84	13.1256	100.84	17.0153	100.84	21.4829
100.94	-0.59021	100.94	3.83972	100.94	7.37622	100.94	13.1256	100.94	17.0184	100.94	21.4922
101.04	-0.59729	101.04	3.83264	101.04	7.3833	101.04	13.1302	101.04	17.0277	101.04	21.4922
101.14	-0.587036	101.14	3.83972	101.14	7.39111	101.14	13.1522	101.14	17.027	101.14	21.4922
101.24	-0.594849	101.24	3.83508	101.24	7.39819	101.24	13.1405	101.24	17.027	101.24	21.4875
101.34	-0.613648	101.34	3.83118	101.34	7.37939	101.34	13.1498	101.34	17.0302	101.34	21.4851
101.44	-0.612182	101.44	3.83264	101.44	7.38086	101.44	13.1569	101.44	17.0316	101.44	21.489
101.54	-0.605102	101.54	3.83264	101.54	7.38647	101.54	13.1498	101.54	17.0316	101.54	21.4844
101.64	-0.594849	101.64	3.84753	101.64	7.39893	101.64	13.1764	101.64	17.0497	101.64	21.5046
101.74	-0.577759	101.74	3.84436	101.74	7.39893	101.74	13.1764	101.74	17.0426	101.74	21.5117
101.84	-0.579956	101.84	3.8468	101.84	7.39893	101.84	13.1632	101.84	17.0426	101.84	21.5071
101.94	-0.57312	101.94	3.84753	101.94	7.40356	101.94	13.1818	101.94	17.0426	101.94	21.5046
102.04	-0.575317	102.04	3.86243	102.04	7.4209	102.04	13.1796	102.04	17.038	102.04	21.5071
102.14	-0.570679	102.14	3.86389	102.14	7.43481	102.14	13.1874	102.14	17.0472	102.14	21.5149
102.24	-0.566041	102.24	3.85925	102.24	7.427	102.24	13.1935	102.24	17.0511	102.24	21.5164
102.34	-0.570679	102.34	3.85925	102.34	7.42236	102.34	13.1959	102.34	17.0433	102.34	21.5234
102.44	-0.575317	102.44	3.86389	102.44	7.42554	102.44	13.2006	102.44	17.0536	102.44	21.5234
102.54	-0.562866	102.54	3.87415	102.54	7.43799	102.54	13.214	102.54	17.0543	102.54	21.5234
102.64	-0.546509	102.64	3.87878	102.64	7.44971	102.64	13.2233	102.64	17.0692	102.64	21.5234
102.74	-0.551147	102.74	3.8905	102.74	7.45288	102.74	13.2279	102.74	17.0785	102.74	21.5313
102.84	-0.547973	102.84	3.89368	102.84	7.46216	102.84	13.235	102.84	17.0887	102.84	21.5313
102.94	-0.534791	102.94	3.9115	102.94	7.47778	102.94	13.2467	102.94	17.1019	102.94	21.5398
103.04	-0.547242	103.04	3.9093	103.04	7.47314	103.04	13.2343	103.04	17.0973	103.04	21.5337
103.14	-0.544067	103.14	3.90222	103.14	7.46851	103.14	13.2318	103.14	17.1005	103.14	21.543
103.24	-0.534791	103.24	3.91003	103.24	7.47778	103.24	13.2435	103.24	17.1144	103.24	21.5476
103.34	-0.534791	103.34	3.91467	103.34	7.47314	103.34	13.2421	103.34	17.1122	103.34	21.543
103.44	-0.544067	103.44	3.91711	103.44	7.47314	103.44	13.2421	103.44	17.0934	103.44	21.5383
103.54	-0.551147	103.54	3.91003	103.54	7.47314	103.54	13.2396	103.54	17.0934	103.54	21.5195
103.64	-0.551147	103.64	3.91467	103.64	7.47632	103.64	13.2467	103.64	17.0934	103.64	21.5242
103.74	-0.552613	103.74	3.90857	103.74	7.48413	103.74	13.2467	103.74	17.0856	103.74	21.5266
103.84	-0.558227	103.84	3.91077	103.84	7.47388	103.84	13.2545	103.84	17.0856	103.84	21.5195
103.94	-0.542603	103.94	3.92957	103.94	7.4895	103.94	13.2662	103.94	17.0973	103.94	21.5313
104.04	-0.542603	104.04	3.92957	104.04	7.49268	104.04	13.2662	104.04	17.0973	104.04	21.5313
104.14	-0.558959	104.14	3.91785	104.14	7.48413	104.14	13.2592	104.14	17.0902	104.14	21.5195
104.24	-0.544068	104.24	3.9342	104.24	7.50049	104.24	13.2733	104.24	17.1122	104.24	21.5359
104.34	-0.544067	104.34	3.93665	104.34	7.49268	104.34	13.2733	104.34	17.1051	104.34	21.5383
104.44	-0.538696	104.44	3.93738	104.44	7.50049	104.44	13.2787	104.44	17.1129	104.44	21.5391
104.54	-0.531617	104.54	3.93738	104.54	7.50513	104.54	13.2858	104.54	17.1161	104.54	21.5391
104.64	-0.542602	104.64	3.92957	104.64	7.50439	104.64	13.2858	104.64	17.1144	104.64	21.5313
104.74	-0.544067	104.74	3.93738	104.74	7.50513	104.74	13.2904	104.74	17.1278	104.74	21.5508
104.84	-0.539429	104.84	3.92957	104.84	7.51221	104.84	13.2975	104.84	17.1371	104.84	21.5391
104.94	-0.539429	104.94	3.93738	104.94	7.51538	104.94	13.2975	104.94	17.152	104.94	21.5359
105.04	-0.551147	105.04	3.92957	105.04	7.52002	105.04	13.3053	105.04	17.1559	105.04	21.543
105.14	-0.551147	105.14	3.9342	105.14	7.52466	105.14	13.317	105.14	17.1605	105.14	21.543
105.24	-0.551148	105.24	3.93665	105.24	7.5271	105.24	13.3124	105.24	17.1544	105.24	21.5383
105.34	-0.562865	105.34	3.92957	105.34	7.52319	105.34	13.3099	105.34	17.1637	105.34	21.5422
105.44	-0.551148	105.44	3.94128	105.44	7.53955	105.44	13.3319	105.44	17.1683	105.44	21.5632
105.54	-0.547974	105.54	3.9491	105.54	7.53955	105.54	13.3365	105.54	17.1754	105.54	21.5703
105.64	-0.546509	105.64	3.95227	105.64	7.54419	105.64	13.3412	105.64	17.1786	105.64	21.5703
105.74	-0.534791	105.74	3.96155	105.74	7.55908	105.74	13.3412	105.74	17.1847	105.74	21.5718
105.84	-0.540893	105.84	3.95691	105.84	7.55444	105.84	13.3351	105.84	17.1825	105.84	21.5806
105.94	-0.538697	105.94	3.96863	105.94	7.55908	105.94	13.3444	105.94	17.1801	105.94	21.5898
106.04	-0.531617	106.04	3.98035	106.04	7.55908	106.04	13.3444	106.04	17.1903	106.04	21.582
106.14	-0.531616	106.14	3.96399	106.14	7.5708	106.14	13.3444	106.14	17.1903	106.14	21.582
106.24	-0.536255	106.24	3.96155	106.24	7.5708	106.24	13.3365	106.24	17.1879	106.24	21.5898
106.34	-0.531617	106.34	3.98035	106.34	7.57544	106.34	13.3397	106.34	17.1949	106.34	21.593
106.44	-0.546508	106.44	3.96545	106.44	7.58252	106.44	13.3458	106.44	17.1949	106.44	21.5945
106.54	-0.543335	106.54	3.9718	106.54	7.59033	106.54	13.3639	106.54	17.2074	106.54	21.5977
106.64	-0.543335	106.64	3.97644	106.64	7.58325	106.64	13.3671	106.64	17.2145	106.64	21.6023
106.74	-0.538696	106.74	3.97644	106.74	7.59351	106.74	13.3763	106.74	17.2059	106.74	21.6016
106.84	-0.531617	106.84	3.97644	106.84	7.59814	106.84	13.3834	106.84	17.2152	106.84	21.6047
106.94	-0.540893	106.94	3.97644	106.94	7.60986	106.94	13.3788	106.94	17.2177	106.94	21.6047
107.04	-0.546509	107.04	3.97644	107.04	7.60669	107.04	13.3685	107.04	17.2028	107.04	21.5991
107.14	-0.551147	107.14	3.97644	107.14	7.60522	107.14	13.3685	107.14	17.2074	107.14	21.6016
107.24	-0.53479	107.24	3.9928	107.24	7.62622	107.24	13.3873	107.24	17.2145	107.24	21.6016
107.34	-0.539429	107.34	4.00305	107.34	7.6333	107.34	13.3795	107.34	17.2191	107.34	21.6062
107.44	-0.544067	107.44	4.00769	107.44	7.63184	107.44	13.3781	107.44	17.2137	107.44	21.6235
107.54	-0.539429	107.54	4.01941	107.54	7.64575	107.54	13.392	107.54	17.2216	107.54	21.6328
107.64	-0.547241	107.64	4.02258	107.64	7.65747	107.64	13.399	107.64	17.2262	107.64	21.6257
107.74	-0.547241	107.74	4.02869	107.74	7.66455	107.74	13.399	107.74	17.2277	107.74	21.6328
107.84	-0.555787	107.84	4.03113	107.84	7.65601	107.84	13.4022	107.84	17.2333	107.84	21.6282
107.94	-0.558227	107.94	4.0343	107.94	7.65356	107.94	13.3998	107.94	17.2177	107.94	21.6257
108.04	-0.542603	108.04	4.05212	108.04	7.66919	108.04	13.4232	108.04	17.2355	108.04	21.6414
108.14	-0.563598	108.14	4.04993	108.14	7.65991	108.14	13.4171	108.14	17.2333	108.14	21.6399
108.24	-0.575317	108.24	4.03821	108.24	7.65137	108.24	13.41	108.24	17.2247	108.24	21.6399
108.34	-0.574585	108.34	4.04211	108.34	7.65674	108.34	13.4108	108.34	17.2347	108.34	21.6321
108.44	-0.577758	108.44	4.04822	108.44	7.6582	108.44	13.4193	108.44	17.234	108.44	21.6382
108.54	-0.59021	108.54	4.03894	108.54	7.66064	108.54	13.4076	108.54	17.2386	108.54	21.6406
108.64	-0.587036	108.64	4.03894	108.64	7.66382	108.64	13.4264	108.64	17.2386	108.64	21.6453
108.74	-0.575318	108.74	4.04602	108.74	7.67554	108.74	13.4218	108.74	17.256	108.74	21.6626
108.84	-0.592652	108.84	4.03577	108.84	7.66992	108.84	13.4161	108.84	17.2472	108.84	21.657
108.94	-0.594848	108.94	4.02966	108.94	7.66772	108.94	13.4139	108.94	17.2333	108.94	21.6523
109.04	-0.605102	109.04	4.02722	109.04	7.677	109.04	13.4069	109.04	17.2294	109.04	21.6555
109.14	-0.59021	109.14	4.03967	109.14	7.69507	109.14	13.4296	109.14	17.2347	109.14	21.6602
109.24	-0.601929	109.24	4.04822	109.24	7.69653	109.24	13.431	109.24	17.2386	109.24	21.6694
109.34	-0.601928	109.34	4.06091	109.34	7.69189	109.34	13.4218	109.34	17.2325	109.34	21.6672
109.44	-0.59021	109.44	4.07019	109.44	7.70679	109.44	13.4264	109.44	17.2386	109.44	21.675
109.54	-0.587036	109.54	4.07483	109.54	7.71143	109.54	13.4264	109.54	17.2457	109.54	21.6797
109.64	-0.582397	109.64	4.08508	109.64	7.71606	109.64	13.4264	109.64	17.2504	109.64	21.6797
109.74	-0.588746	109.74	4.08655	109.74	7.71997	109.74	13.4279	109.74	17.2457	109.74	21.6765
109.84	-0.590942	109.84	4.08972	109.84	7.71387	109.84	13.4257	109.84	17.2457	109.84	21.6836
109.94	-0.59021	109.94	4.10144	109.94	7.71143	109.94	13.4335	109.94	17.2574	109.94	21.6953
110.04	-0.58313	110.04	4.09998	110.04	7.71143	110.04	13.4335	110.04	17.2482	110.04	21.679
110.14	-0.594116	110.14	4.10999	110.14	7.73096	110.14	13.4388	110.14	17.2418	110.14	21.6829
110.24	-0.589478	110.24	4.11707	110.24	7.73413	110.24	13.4459	110.24	17.2465	110.24	21.6992
110.34	-0.582398	110.34	4.11389	110.34	7.7356	110.34	13.4427	110.34	17.2535	110.34	21.696
110.44	-0.590209	110.44	4.11243	110.44	7.7356	110.44	13.4381	110.44	17.2582	110.44	21.6914
110.54	-0.578492	110.54	4.12097	110.54	7.74976	110.54	13.4452	110.54	17.2677	110.54	21.6985
110.64	-0.587036	110.64	4.10925	110.64	7.74731	110.64	13.4381	110.64	17.2699	110.64	21.696
110.74	-0.582398	110.74	4.12024	110.74	7.76221	110.74	13.4491	110.74	17.2731	110.74	21.7109
110.84	-0.585572	110.84	4.1217	110.84	7.76685	110.84	13.4584	110.84	17.2667	110.84	21.7078
110.94	-0.601928	110.94	4.11707	110.94	7.75757	110.94	13.4491	110.94	17.2677	110.94	21.6985
111.04	-0.59021	111.04	4.12415	111.04	7.76538	111.04	13.4584	111.04	17.2699	111.04	21.7031
111.14	-0.59021	111.14	4.1217	111.14	7.77002	111.14	13.4655	111.14	17.2802	111.14	21.7156
111.24	-0.59021	111.24	4.12415	111.24	7.77002	111.24	13.4655	111.24	17.2777	111.24	21.7227
111.34	-0.598023	111.34	4.11389	111.34	7.77148	111.34	13.4623	111.34	17.2738	111.34	21.7148
111.44	-0.593383	111.44	4.12097	111.44	7.77393	111.44	13.4725	111.44	17.2723	111.44	21.7148
111.54	-0.598022	111.54	4.12097	111.54	7.7771	111.54	13.4655	111.54	17.2816	111.54	21.7148
111.64	-0.598022	111.64	4.12097	111.64	7.78174	111.64	13.4655	111.64	17.2887	111.64	21.7227
111.74	-0.594849	111.74	4.13196	111.74	7.79272	111.74	13.4764	111.74	17.2911	111.74	21.7305
111.84	-0.59021	111.84	4.13806	111.84	7.79883	111.84	13.4825	111.84	17.3019	111.84	21.739
111.94	-0.59729	111.94	4.14832	111.94	7.80127	111.94	13.485	111.94	17.3011	111.94	21.7422
112.04	-0.594848	112.04	4.14368	112.04	7.79663	112.04	13.485	112.04	17.295	112.04	21.7297
112.14	-0.597291	112.14	4.16003	112.14	7.80444	112.14	13.5084	112.14	17.3043	112.14	21.7375
112.24	-0.587036	112.24	4.16003	112.24	7.80908	112.24	13.5116	112.24	17.3011	112.24	21.7422
112.34	-0.585571	112.34	4.1554	112.34	7.80908	112.34	13.5162	112.34	17.2965	112.34	21.7422
112.44	-0.578491	112.44	4.16003	112.44	7.81372	112.44	13.5162	112.44	17.2997	112.44	21.7351
112.54	-0.594849	112.54	4.1554	112.54	7.81616	112.54	13.5116	112.54	17.2926	112.54	21.7375
112.64	-0.606567	112.64	4.15613	112.64	7.82397	112.64	13.5092	112.64	17.288	112.64	21.7422
112.74	-0.594117	112.74	4.16394	112.74	7.83325	112.74	13.524	112.74	17.3051	112.74	21.75
112.84	-0.592652	112.84	4.17249	112.84	7.82861	112.84	13.524	112.84	17.309	112.84	21.7468
112.94	-0.601928	112.94	4.16467	112.94	7.82861	112.94	13.524	112.94	17.2972	112.94	21.7454
113.04	-0.587036	113.04	4.17957	113.04	7.84497	113.04	13.5287	113.04	17.3114	113.04	21.7617
113.14	-0.577759	113.14	4.17957	113.14	7.85205	113.14	13.5311	113.14	17.3121	113.14	21.7617
113.24	-0.575318	113.24	4.17957	113.24	7.85205	113.24	13.524	113.24	17.3285	113.24	21.7664
113.34	-0.570679	113.34	4.17493	113.34	7.84741	113.34	13.5311	113.34	17.3263	113.34	21.7688
113.44	-0.577758	113.44	4.16785	113.44	7.84033	113.44	13.5287	113.44	17.3285	113.44	21.7617
113.54	-0.567505	113.54	4.17957	113.54	7.84497	113.54	13.5358	113.54	17.3239	113.54	21.7617
113.64	-0.562866	113.64	4.17957	113.64	7.85522	113.64	13.5358	113.64	17.327	113.64	21.7617
113.74	-0.570679	113.74	4.17957	113.74	7.85986	113.74	13.5272	113.74	17.3363	113.74	21.7664
113.84	-0.577759	113.84	4.18274	113.84	7.8645	113.84	13.5436	113.84	17.3356	113.84	21.7734
113.94	-0.577758	113.94	4.1803	113.94	7.8645	113.94	13.5411	113.94	17.3331	113.94	21.7695
114.04	-0.555787	114.04	4.1991	114.04	7.8833	114.04	13.5553	114.04	17.3473	114.04	21.7898
114.14	-0.562866	114.14	4.19446	114.14	7.88965	114.14	13.5538	114.14	17.3458	114.14	21.7805
114.24	-0.570678	114.24	4.19519	114.24	7.88721	114.24	13.5482	114.24	17.3317	114.24	21.7734
114.34	-0.562866	114.34	4.19983	114.34	7.89648	114.34	13.5514	114.34	17.3409	114.34	21.7781
114.44	-0.546509	114.44	4.21863	114.44	7.91064	114.44	13.5677	114.44	17.3505	114.44	21.7852
114.54	-0.539429	114.54	4.21863	114.54	7.91064	114.54	13.5748	114.54	17.3597	114.54	21.7852
114.64	-0.555786	114.64	4.21399	114.64	7.89819	114.64	13.5702	114.64	17.3505	114.64	21.7805
114.74	-0.546509	114.74	4.21863	114.74	7.90601	114.74	13.5795	114.74	17.3505	114.74	21.7852
114.84	-0.544067	114.84	4.21863	114.84	7.91064	114.84	13.5865	114.84	17.3597	114.84	21.7883
114.94	-0.539429	114.94	4.22644	114.94	7.91528	114.94	13.5865	114.94	17.3668	114.94	21.793
115.04	-0.543335	115.04	4.23425	115.04	7.93018	115.04	13.6061	115.04	17.3661	115.04	21.8008
115.14	-0.54187	115.14	4.23108	115.14	7.93164	115.14	13.6061	115.14	17.3722	115.14	21.8022
115.24	-0.539429	115.24	4.22644	115.24	7.93408	115.24	13.6061	115.24	17.3746	115.24	21.8047
115.34	-0.547241	115.34	4.22644	115.34	7.93726	115.34	13.6061	115.34	17.3715	115.34	21.8047
115.44	-0.536255	115.44	4.23816	115.44	7.94189	115.44	13.6061	115.44	17.3817	115.44	21.8079
115.54	-0.539429	115.54	4.2428	115.54	7.94189	115.54	13.6061	115.54	17.3746	115.54	21.8125
115.64	-0.539429	115.64	4.24988	115.64	7.94189	115.64	13.6107	115.64	17.3793	115.64	21.8125
115.74	-0.539429	115.74	4.24988	115.74	7.94971	115.74	13.6178	115.74	17.3785	115.74	21.8008
115.84	-0.551147	115.84	4.24988	115.84	7.95435	115.84	13.621	115.84	17.37	115.84	21.8008
115.94	-0.53943	115.94	4.2616	115.94	7.96533	115.94	13.649	115.94	17.391	115.94	21.8171
116.04	-0.53479	116.04	4.2616	116.04	7.96533	116.04	13.649	116.04	17.3981	116.04	21.8242
116.14	-0.539429	116.14	4.27332	116.14	7.96533	116.14	13.649	116.14	17.3864	116.14	21.8242
116.24	-0.539428	116.24	4.2616	116.24	7.96851	116.24	13.6537	116.24	17.3942	116.24	21.8274
116.34	-0.544067	116.34	4.26477	116.34	7.97632	116.34	13.6639	116.34	17.4091	116.34	21.8352
116.44	-0.543335	116.44	4.26233	116.44	7.97852	116.44	13.6647	116.44	17.4066	116.44	21.8328
116.54	-0.536255	116.54	4.27649	116.54	7.98804	116.54	13.6718	116.54	17.4137	116.54	21.8398
116.64	-0.538696	116.64	4.26941	116.64	7.98413	116.64	13.6725	116.64	17.4169	116.64	21.8398
116.74	-0.531616	116.74	4.26941	116.74	7.98877	116.74	13.6771	116.74	17.4137	116.74	21.8398
116.84	-0.528442	116.84	4.27722	116.84	7.98169	116.84	13.6842	116.84	17.4137	116.84	21.8398
116.94	-0.530884	116.94	4.27722	116.94	7.98877	116.94	13.6888	116.94	17.4066	116.94	21.8398
117.04	-0.531616	117.04	4.27722	117.04	7.99194	117.04	13.6959	117.04	17.4169	117.04	21.843
117.14	-0.531616	117.14	4.28186	117.14	7.99658	117.14	13.6959	117.14	17.4261	117.14	21.8477
117.24	-0.534791	117.24	4.29749	117.24	8.00513	117.24	13.7045	117.24	17.4301	117.24	21.8491
117.34	-0.53479	117.34	4.29602	117.34	7.99341	117.34	13.703	117.34	17.4254	117.34	21.8516
117.44	-0.52771	117.44	4.30066	117.44	8.00049	117.44	13.7076	117.44	17.4254	117.44	21.8516
117.54	-0.524536	117.54	4.3053	117.54	8.01221	117.54	13.7155	117.54	17.4208	117.54	21.8516
117.64	-0.519897	117.64	4.31238	117.64	8.00513	117.64	13.7201	117.64	17.4301	117.64	21.8516
117.74	-0.519897	117.74	4.31238	117.74	8.01221	117.74	13.7272	117.74	17.4371	117.74	21.8562
117.84	-0.515259	117.84	4.31555	117.84	8.01538	117.84	13.7272	117.84	17.4286	117.84	21.8633
117.94	-0.505005	117.94	4.32019	117.94	8.02002	117.94	13.7272	117.94	17.4379	117.94	21.8633
118.04	-0.500366	118.04	4.31311	118.04	8.02466	118.04	13.7303	118.04	17.4449	118.04	21.8633
118.14	-0.500366	118.14	4.33191	118.14	8.03174	118.14	13.735	118.14	17.4418	118.14	21.875
118.24	-0.516724	118.24	4.32727	118.24	8.03027	118.24	13.7303	118.24	17.4442	118.24	21.8704
118.34	-0.519165	118.34	4.31165	118.34	8.02783	118.34	13.735	118.34	17.4286	118.34	21.8633
118.44	-0.512085	118.44	4.33264	118.44	8.02783	118.44	13.735	118.44	17.4332	118.44	21.8633
118.54	-0.508911	118.54	4.328	118.54	8.02783	118.54	13.735	118.54	17.4332	118.54	21.8665
118.64	-0.504272	118.64	4.328	118.64	8.03247	118.64	13.7396	118.64	17.4379	118.64	21.8711
118.74	-0.502808	118.74	4.32483	118.74	8.03638	118.74	13.7435	118.74	17.4418	118.74	21.8679
118.84	-0.497192	118.84	4.33826	118.84	8.03491	118.84	13.7499	118.84	17.4435	118.84	21.8547
118.94	-0.492554	118.94	4.34436	118.94	8.03955	118.94	13.7545	118.94	17.4542	118.94	21.8679
119.04	-0.476197	119.04	4.35608	119.04	8.05127	119.04	13.7662	119.04	17.4716	119.04	21.8796
119.14	-0.477661	119.14	4.35461	119.14	8.04272	119.14	13.7499	119.14	17.4677	119.14	21.8782
119.24	-0.476197	119.24	4.35608	119.24	8.04883	119.24	13.7592	119.24	17.462	119.24	21.8796
119.34	-0.480835	119.34	4.35608	119.34	8.05127	119.34	13.7592	119.34	17.4677	119.34	21.875
119.44	-0.476196	119.44	4.3468	119.44	8.05127	119.44	13.7662	119.44	17.4691	119.44	21.875
119.54	-0.469116	119.54	4.35608	119.54	8.05127	119.54	13.7662	119.54	17.4762	119.54	21.875
119.64	-0.469116	119.64	4.36316	119.64	8.05444	119.64	13.778	119.64	17.484	119.64	21.8782
119.74	-0.469117	119.74	4.36316	119.74	8.05908	119.74	13.778	119.74	17.4957	119.74	21.8828
119.84	-0.470582	119.84	4.36633	119.84	8.04663	119.84	13.7733	119.84	17.4957	119.84	21.8782
119.94	-0.480834	119.94	4.36243	119.94	8.04419	119.94	13.7662	119.94	17.484	119.94	21.8711
120.04	-0.456665	120.04	4.37878	120.04	8.06299	120.04	13.778	120.04	17.4957	120.04	21.8828
120.14	-0.449585	120.14	4.37878	120.14	8.06299	120.14	13.778	120.14	17.4911	120.14	21.8906
120.24	-0.469116	120.24	4.3717	120.24	8.05127	120.24	13.7694	120.24	17.4965	120.24	21.8789
120.34	-0.465942	120.34	4.37878	120.34	8.05127	120.34	13.774	120.34	17.5035	120.34	21.8789
120.44	-0.456665	120.44	4.37878	120.44	8.05591	120.44	13.7904	120.44	17.4989	120.44	21.8835
120.54	-0.461304	120.54	4.37878	120.54	8.06299	120.54	13.7975	120.54	17.5082	120.54	21.8906
120.64	-0.446411	120.64	4.38196	120.64	8.06299	120.64	13.8021	120.64	17.5153	120.64	21.8906
120.74	-0.448853	120.74	4.3866	120.74	8.06299	120.74	13.8092	120.74	17.5082	120.74	21.8828
120.84	-0.441772	120.84	4.39124	120.84	8.06299	120.84	13.8202	120.84	17.5184	120.84	21.8906
120.94	-0.437134	120.94	4.39832	120.94	8.06616	120.94	13.8248	120.94	17.5277	120.94	21.8906
121.04	-0.4198	121.04	4.40857	121.04	8.08569	121.04	13.8319	121.04	17.5372	121.04	21.9009
121.14	-0.422241	121.14	4.41077	121.14	8.07861	121.14	13.8248	121.14	17.5231	121.14	21.8984
121.24	-0.42932	121.24	4.40613	121.24	8.06372	121.24	13.8131	121.24	17.516	121.24	21.8789
121.34	-0.415161	121.34	4.41785	121.34	8.08252	121.34	13.8295	121.34	17.538	121.34	21.8906
121.44	-0.410522	121.44	4.42249	121.44	8.08569	121.44	13.8365	121.44	17.5472	121.44	21.8906
121.54	-0.422241	121.54	4.43274	121.54	8.07861	121.54	13.8365	121.54	17.5465	121.54	21.8953
121.64	-0.417603	121.64	4.43738	121.64	8.08325	121.64	13.8397	121.64	17.5543	121.64	21.9102
121.74	-0.410523	121.74	4.43738	121.74	8.09351	121.74	13.8365	121.74	17.566	121.74	21.9102
121.84	-0.410523	121.84	4.43884	121.84	8.09497	121.84	13.8334	121.84	17.5675	121.84	21.907
121.94	-0.405883	121.94	4.44128	121.94	8.09033	121.94	13.8334	121.94	17.5731	121.94	21.9023
122.04	-0.410522	122.04	4.44128	122.04	8.09033	122.04	13.8483	122.04	17.5707	122.04	21.9023
122.14	-0.415161	122.14	4.44128	122.14	8.09497	122.14	13.8483	122.14	17.5809	122.14	21.9023
122.24	-0.410523	122.24	4.44128	122.24	8.10205	122.24	13.8483	122.24	17.5902	122.24	21.9023
122.34	-0.410523	122.34	4.43201	122.34	8.11377	122.34	13.8436	122.34	17.5809	122.34	21.9009
122.44	-0.410522	122.44	4.42957	122.44	8.11377	122.44	13.8365	122.44	17.577	122.44	21.8953
122.54	-0.405884	122.54	4.4342	122.54	8.11694	122.54	13.8365	122.54	17.5785	122.54	21.8938
122.64	-0.401977	122.64	4.43811	122.64	8.11133	122.64	13.8334	122.64	17.5856	122.64	21.8953
122.74	-0.39563	122.74	4.44128	122.74	8.12158	122.74	13.8365	122.74	17.5934	122.74	21.8906
122.84	-0.390991	122.84	4.44128	122.84	8.12476	122.84	13.8365	122.84	17.598	122.84	21.8906
122.94	-0.40271	122.94	4.44128	122.94	8.12939	122.94	13.8397	122.94	17.598	122.94	21.8906
123.04	-0.386353	123.04	4.453	123.04	8.14111	123.04	13.8561	123.04	17.6122	123.04	21.8992
123.14	-0.387816	123.14	4.4491	123.14	8.12939	123.14	13.8444	123.14	17.6051	123.14	21.886
123.24	-0.379272	123.24	4.46082	123.24	8.14111	123.24	13.8607	123.24	17.6097	123.24	21.9023
123.34	-0.379273	123.34	4.453	123.34	8.14575	123.34	13.8678	123.34	17.6168	123.34	21.9023
123.44	-0.379272	123.44	4.45618	123.44	8.14038	123.44	13.8632	123.44	17.6154	123.44	21.9023
123.54	-0.379272	123.54	4.4491	123.54	8.1333	123.54	13.8561	123.54	17.6097	123.54	21.9023
123.64	-0.387817	123.64	4.4491	123.64	8.1333	123.64	13.8678	123.64	17.62	123.64	21.9023
123.74	-0.386352	123.74	4.4491	123.74	8.13647	123.74	13.8678	123.74	17.6176	123.74	21.9023
123.84	-0.374634	123.84	4.44128	123.84	8.14575	123.84	13.8724	123.84	17.6293	123.84	21.907
123.94	-0.387817	123.94	4.42957	123.94	8.14575	123.94	13.871	123.94	17.6293	123.94	21.9023
124.04	-0.378539	124.04	4.42957	124.04	8.15283	124.04	13.8756	124.04	17.6364	124.04	21.9023
124.14	-0.359742	124.14	4.4491	124.14	8.16772	124.14	13.8873	124.14	17.6512	124.14	21.9187
124.24	-0.362915	124.24	4.4491	124.24	8.16528	124.24	13.8998	124.24	17.6559	124.24	21.9258
124.34	-0.367554	124.34	4.45374	124.34	8.177	124.34	13.9069	124.34	17.6559	124.34	21.9258
124.44	-0.380737	124.44	4.45618	124.44	8.18262	124.44	13.9022	124.44	17.6434	124.44	21.9211
124.54	-0.383179	124.54	4.4491	124.54	8.18018	124.54	13.8951	124.54	17.6364	124.54	21.9172
124.64	-0.390991	124.64	4.4491	124.64	8.18018	124.64	13.8951	124.64	17.6293	124.64	21.9219
124.74	-0.386353	124.74	4.4491	124.74	8.18481	124.74	13.8951	124.74	17.6395	124.74	21.9219
124.84	-0.390992	124.84	4.45227	124.84	8.19507	124.84	13.9069	124.84	17.6324	124.84	21.9219
124.94	-0.390991	124.94	4.45374	124.94	8.18481	124.94	13.9037	124.94	17.6339	124.94	21.9265
125.04	-0.386352	125.04	4.4491	125.04	8.18018	125.04	13.899	125.04	17.6285	125.04	21.9219
125.14	-0.376832	125.14	4.44836	125.14	8.19189	125.14	13.9061	125.14	17.6388	125.14	21.929
125.24	-0.386352	125.24	4.45374	125.24	8.19971	125.24	13.9115	125.24	17.6456	125.24	21.9265
125.34	-0.37146	125.34	4.46863	125.34	8.20679	125.34	13.9264	125.34	17.663	125.34	21.9368
125.44	-0.371459	125.44	4.46863	125.44	8.20435	125.44	13.9264	125.44	17.6559	125.44	21.9297
125.54	-0.379272	125.54	4.46863	125.54	8.21924	125.54	13.9264	125.54	17.6473	125.54	21.9343
125.64	-0.367555	125.64	4.47253	125.64	8.23413	125.64	13.9498	125.64	17.6637	125.64	21.9531
125.74	-0.382447	125.74	4.46472	125.74	8.23096	125.74	13.942	125.74	17.6605	125.74	21.9453
125.84	-0.387085	125.84	4.453	125.84	8.22388	125.84	13.9303	125.84	17.6481	125.84	21.9453
125.94	-0.400268	125.94	4.45154	125.94	8.22632	125.94	13.9257	125.94	17.6434	125.94	21.929
126.04	-0.402709	126.04	4.4491	126.04	8.22388	126.04	13.9186	126.04	17.641	126.04	21.9219
126.14	-0.390259	126.14	4.45691	126.14	8.23877	126.14	13.9296	126.14	17.6442	126.14	21.9297
126.24	-0.383179	126.24	4.45837	126.24	8.23096	126.24	13.9388	126.24	17.6442	126.24	21.9187
126.34	-0.39563	126.34	4.44763	126.34	8.22632	126.34	13.9296	126.34	17.6395	126.34	21.9094
126.44	-0.402709	126.44	4.44519	126.44	8.22388	126.44	13.931	126.44	17.6324	126.44	21.9023
126.54	-0.386353	126.54	4.45691	126.54	8.24268	126.54	13.9381	126.54	17.6364	126.54	21.9219
126.64	-0.382446	126.64	4.45837	126.64	8.22778	126.64	13.9349	126.64	17.6378	126.64	21.9141
126.74	-0.387085	126.74	4.46082	126.74	8.23804	126.74	13.9303	126.74	17.6285	126.74	21.9219
126.84	-0.400269	126.84	4.453	126.84	8.22632	126.84	13.921	126.84	17.6271	126.84	21.9172
126.94	-0.402709	126.94	4.453	126.94	8.21924	126.94	13.9115	126.94	17.6246	126.94	21.9102
127.04	-0.38318	127.04	4.45618	127.04	8.22705	127.04	13.9335	127.04	17.6207	127.04	21.9133
127.14	-0.405883	127.14	4.4491	127.14	8.21606	127.14	13.9232	127.14	17.6176	127.14	21.9031
127.24	-0.398804	127.24	4.46082	127.24	8.22314	127.24	13.9303	127.24	17.6246	127.24	21.907
127.34	-0.39563	127.34	4.46545	127.34	8.22632	127.34	13.9381	127.34	17.62	127.34	21.9094
127.44	-0.395629	127.44	4.45935	127.44	8.23413	127.44	13.9335	127.44	17.62	127.44	21.9023
127.54	-0.398071	127.54	4.46545	127.54	8.23877	127.54	13.9381	127.54	17.6246	127.54	21.9141
127.64	-0.390991	127.64	4.47571	127.64	8.23877	127.64	13.9381	127.64	17.6246	127.64	21.9172
127.74	-0.394165	127.74	4.48499	127.74	8.24341	127.74	13.9413	127.74	17.6246	127.74	21.9219
127.84	-0.382447	127.84	4.48499	127.84	8.25049	127.84	13.9623	127.84	17.6222	127.84	21.9194
127.94	-0.395629	127.94	4.48352	127.94	8.2356	127.94	13.9576	127.94	17.6246	127.94	21.9219
128.04	-0.383912	128.04	4.49988	128.04	8.25757	128.04	13.9725	128.04	17.6239	128.04	21.929
128.14	-0.39099	128.14	4.4928	128.14	8.25049	128.14	13.9655	128.14	17.6168	128.14	21.9265
128.24	-0.398804	128.24	4.50305	128.24	8.24731	128.24	13.9655	128.24	17.62	128.24	21.9336
128.34	-0.398804	128.34	4.49988	128.34	8.25757	128.34	13.9701	128.34	17.6293	128.34	21.9368
128.44	-0.401245	128.44	4.50916	128.44	8.26685	128.44	13.9818	128.44	17.641	128.44	21.9382
128.54	-0.40027	128.54	4.50696	128.54	8.25757	128.54	13.9725	128.54	17.6317	128.54	21.929
128.64	-0.414428	128.64	4.49988	128.64	8.25049	128.64	13.9655	128.64	17.6176	128.64	21.9219
128.74	-0.417603	128.74	4.49133	128.74	8.25513	128.74	13.9655	128.74	17.6246	128.74	21.9297
128.84	-0.410522	128.84	4.49597	128.84	8.26221	128.84	13.9655	128.84	17.6278	128.84	21.9297
128.94	-0.419067	128.94	4.4928	128.94	8.26538	128.94	13.9803	128.94	17.6324	128.94	21.9219
129.04	-0.412963	129.04	4.4967	129.04	8.26685	129.04	13.9865	129.04	17.6293	129.04	21.9187
129.14	-0.398805	129.14	4.50696	129.14	8.27393	129.14	14.0006	129.14	17.6364	129.14	21.9304
129.24	-0.398804	129.24	4.5116	129.24	8.27856	129.24	14.0006	129.24	17.6364	129.24	21.9375
129.34	-0.411255	129.34	4.50696	129.34	8.28101	129.34	13.996	129.34	17.6317	129.34	21.9329
129.44	-0.415161	129.44	4.51233	129.44	8.27393	129.44	13.9967	129.44	17.6293	129.44	21.9336
129.54	-0.40271	129.54	4.52722	129.54	8.28174	129.54	14.0162	129.54	17.6442	129.54	21.9446
129.64	-0.40979	129.64	4.52722	129.64	8.28174	129.64	14.0162	129.64	17.6442	129.64	21.9492
129.74	-0.407349	129.74	4.51477	129.74	8.2771	129.74	14.0148	129.74	17.6317	129.74	21.9446
129.84	-0.40271	129.84	4.52722	129.84	8.28174	129.84	14.0319	129.84	17.6473	129.84	21.9492
129.94	-0.398071	129.94	4.52722	129.94	8.28491	129.94	14.0319	129.94	17.6442	129.94	21.9539
130.04	-0.390992	130.04	4.52722	130.04	8.28955	130.04	14.0436	130.04	17.6488	130.04	21.9609
130.14	-0.390991	130.14	4.52869	130.14	8.28638	130.14	14.0404	130.14	17.6527	130.14	21.95
130.24	-0.398804	130.24	4.53113	130.24	8.28955	130.24	14.0404	130.24	17.6395	130.24	21.9453
130.34	-0.398804	130.34	4.53113	130.34	8.28955	130.34	14.0475	130.34	17.6488	130.34	21.9453
130.44	-0.405884	130.44	4.53113	130.44	8.28638	130.44	14.0475	130.44	17.6559	130.44	21.9453
130.54	-0.398804	130.54	4.54285	130.54	8.30127	130.54	14.0475	130.54	17.6559	130.54	21.9563
130.64	-0.398804	130.64	4.54285	130.64	8.30444	130.64	14.0592	130.64	17.6559	130.64	21.9656
130.74	-0.392456	130.74	4.54602	130.74	8.31689	130.74	14.0624	130.74	17.6637	130.74	21.968
130.84	-0.394897	130.84	4.53894	130.84	8.31689	130.84	14.0631	130.84	17.6669	130.84	21.9609
130.94	-0.398071	130.94	4.53894	130.94	8.31689	130.94	14.0631	130.94	17.6715	130.94	21.9609
131.04	-0.390991	131.04	4.54675	131.04	8.31689	131.04	14.0631	131.04	17.6637	131.04	21.9609
131.14	-0.390991	131.14	4.54993	131.14	8.31689	131.14	14.0631	131.14	17.6761	131.14	21.9641
131.24	-0.387817	131.24	4.56628	131.24	8.32153	131.24	14.0631	131.24	17.6832	131.24	21.9688
131.34	-0.37146	131.34	4.57483	131.34	8.34033	131.34	14.0748	131.34	17.6949	131.34	21.9805
131.44	-0.383179	131.44	4.58191	131.44	8.35522	131.44	14.0748	131.44	17.6871	131.44	21.9805
131.54	-0.383179	131.54	4.58972	131.54	8.35986	131.54	14.0748	131.54	17.6903	131.54	21.9734
131.64	-0.390259	131.64	4.58972	131.64	8.3645	131.64	14.0748	131.64	17.6949	131.64	21.9805
131.74	-0.383179	131.74	4.58972	131.74	8.37476	131.74	14.0912	131.74	17.7074	131.74	21.9805
131.84	-0.389526	131.84	4.58972	131.84	8.37622	131.84	14.0951	131.84	17.7035	131.84	21.9819
131.94	-0.383911	131.94	4.58972	131.94	8.35986	131.94	14.0905	131.94	17.702	131.94	21.9875
132.04	-0.379272	132.04	4.60144	132.04	8.35986	132.04	14.0905	132.04	17.7067	132.04	21.989
132.14	-0.374634	132.14	4.59827	132.14	8.3645	132.14	14.0905	132.14	17.7113	132.14	21.9875
132.24	-0.379272	132.24	4.60144	132.24	8.3833	132.24	14.0983	132.24	17.7184	132.24	21.9968
132.34	-0.372192	132.34	4.60852	132.34	8.39038	132.34	14.1085	132.34	17.7255	132.34	22.011
132.44	-0.376099	132.44	4.60144	132.44	8.38647	132.44	14.1029	132.44	17.7216	132.44	22.0039
132.54	-0.37146	132.54	4.61316	132.54	8.39575	132.54	14.1014	132.54	17.7262	132.54	22.0071
132.64	-0.379272	132.64	4.62415	132.64	8.40283	132.64	14.1061	132.64	17.7191	132.64	22.0117
132.74	-0.374634	132.74	4.62561	132.74	8.40283	132.74	14.1061	132.74	17.7379	132.74	22.0117
132.84	-0.362915	132.84	4.63733	132.84	8.40747	132.84	14.1224	132.84	17.7472	132.84	22.0164
132.94	-0.367554	132.94	4.63269	132.94	8.40283	132.94	14.1178	132.94	17.7528	132.94	22.0117
133.04	-0.379272	133.04	4.6405	133.04	8.40601	133.04	14.1178	133.04	17.7574	133.04	22.0117
133.14	-0.379272	133.14	4.6405	133.14	8.4231	133.14	14.1178	133.14	17.7574	133.14	22.0117
133.24	-0.383911	133.24	4.64758	133.24	8.42554	133.24	14.1132	133.24	17.7457	133.24	22.0071
133.34	-0.387817	133.34	4.6405	133.34	8.41846	133.34	14.1061	133.34	17.7489	133.34	22
133.44	-0.383179	133.44	4.6405	133.44	8.4231	133.44	14.1139	133.44	17.7535	133.44	22
133.54	-0.386353	133.54	4.64905	133.54	8.427	133.54	14.1224	133.54	17.755	133.54	21.9968
133.64	-0.398803	133.64	4.64441	133.64	8.42554	133.64	14.1178	133.64	17.7574	133.64	21.9922
133.74	-0.394165	133.74	4.64441	133.74	8.43481	133.74	14.1178	133.74	17.7574	133.74	21.9922
133.84	-0.38855	133.84	4.64758	133.84	8.43726	133.84	14.1132	133.84	17.756	133.84	21.9875
133.94	-0.40271	133.94	4.6405	133.94	8.44189	133.94	14.1061	133.94	17.7582	133.94	21.9805
134.04	-0.402711	134.04	4.64294	134.04	8.43726	134.04	14.1014	134.04	17.7606	134.04	21.9805
134.14	-0.402709	134.14	4.62878	134.14	8.43335	134.14	14.1061	134.14	17.7535	134.14	21.9805
134.24	-0.405884	134.24	4.63806	134.24	8.43481	134.24	14.1107	134.24	17.7504	134.24	21.9805
134.34	-0.417603	134.34	4.6405	134.34	8.41846	134.34	14.1029	134.34	17.7489	134.34	21.9805
134.44	-0.410522	134.44	4.6405	134.44	8.4231	134.44	14.1132	134.44	17.7535	134.44	21.9805
134.54	-0.407349	134.54	4.6405	134.54	8.43018	134.54	14.1178	134.54	17.7582	134.54	21.9851
134.64	-0.410522	134.64	4.6405	134.64	8.43335	134.64	14.1178	134.64	17.7699	134.64	21.9922
134.74	-0.415161	134.74	4.63586	134.74	8.43335	134.74	14.1132	134.74	17.7841	134.74	21.9875
134.84	-0.422241	134.84	4.62878	134.84	8.43091	134.84	14.1061	134.84	17.777	134.84	21.9805
134.94	-0.410522	134.94	4.6405	134.94	8.46143	134.94	14.1256	134.94	17.7887	134.94	21.9954
135.04	-0.410523	135.04	4.6405	135.04	8.46143	135.04	14.1256	135.04	17.7919	135.04	22.0117
135.14	-0.405883	135.14	4.63733	135.14	8.46289	135.14	14.1224	135.14	17.7933	135.14	22.0085
135.24	-0.418335	135.24	4.64441	135.24	8.46533	135.24	14.1178	135.24	17.7933	135.24	22.0039
135.34	-0.422974	135.34	4.63977	135.34	8.46069	135.34	14.1053	135.34	17.7958	135.34	21.9993
135.44	-0.430054	135.44	4.62805	135.44	8.44507	135.44	14.1029	135.44	17.7802	135.44	21.9922
135.54	-0.441772	135.54	4.60925	135.54	8.43799	135.54	14.0936	135.54	17.7777	135.54	21.9851
135.64	-0.437134	135.64	4.61389	135.64	8.43799	135.64	14.0912	135.64	17.7848	135.64	21.9922
135.74	-0.433228	135.74	4.6178	135.74	8.43945	135.74	14.0905	135.74	17.7848	135.74	21.989
135.84	-0.426147	135.84	4.62805	135.84	8.46851	135.84	14.0905	135.84	17.7965	135.84	21.9961
135.94	-0.437866	135.94	4.63269	135.94	8.46143	135.94	14.0951	135.94	17.8011	135.94	21.9844
136.04	-0.42688	136.04	4.6405	136.04	8.46924	136.04	14.1178	136.04	17.816	136.04	21.9968
136.14	-0.426879	136.14	4.63586	136.14	8.46924	136.14	14.1163	136.14	17.8114	136.14	22.0024
136.24	-0.43396	136.24	4.62878	136.24	8.46143	136.24	14.1139	136.24	17.809	136.24	22
136.34	-0.42688	136.34	4.64832	136.34	8.47168	136.34	14.121	136.34	17.8231	136.34	22.0071
136.44	-0.437134	136.44	4.64514	136.44	8.4707	136.44	14.1154	136.44	17.8043	136.44	21.9968
136.54	-0.449585	136.54	4.6405	136.54	8.46851	136.54	14.11	136.54	17.8207	136.54	21.9922
136.64	-0.449585	136.64	4.64368	136.64	8.46606	136.64	14.11	136.64	17.8309	136.64	21.9968
136.74	-0.454224	136.74	4.63269	136.74	8.46851	136.74	14.1085	136.74	17.8356	136.74	21.9993
136.84	-0.473022	136.84	4.62415	136.84	8.4646	136.84	14.1061	136.84	17.8356	136.84	21.9922
136.94	-0.476196	136.94	4.62561	136.94	8.46606	136.94	14.1075	136.94	17.8324	136.94	21.9812
137.04	-0.485474	137.04	4.62415	137.04	8.46143	137.04	14.1053	137.04	17.8231	137.04	21.9751
137.14	-0.484741	137.14	4.61707	137.14	8.46924	137.14	14.1061	137.14	17.827	137.14	21.9688
137.24	-0.491089	137.24	4.61389	137.24	8.46606	137.24	14.1029	137.24	17.8214	137.24	21.9702
137.34	-0.488647	137.34	4.60925	137.34	8.46143	137.34	14.1093	137.34	17.8239	137.34	21.9844
137.44	-0.505005	137.44	4.60461	137.44	8.4646	137.44	14.1093	137.44	17.8192	137.44	21.9797
137.54	-0.512085	137.54	4.59753	137.54	8.44971	137.54	14.1068	137.54	17.8121	137.54	21.9609
137.64	-0.512085	137.64	4.60535	137.64	8.45435	137.64	14.1061	137.64	17.8239	137.64	21.9727
137.74	-0.50354	137.74	4.61389	137.74	8.47314	137.74	14.1193	137.74	17.8324	137.74	21.989
137.84	-0.505005	137.84	4.60925	137.84	8.47314	137.84	14.1217	137.84	17.8309	137.84	21.9844
137.94	-0.500366	137.94	4.60925	137.94	8.47314	137.94	14.1249	137.94	17.8356	137.94	21.9844
138.04	-0.500367	138.04	4.62415	138.04	8.47632	138.04	14.1327	138.04	17.827	138.04	21.9875
138.14	-0.500365	138.14	4.60535	138.14	8.47388	138.14	14.1302	138.14	17.8246	138.14	21.9805
138.24	-0.505005	138.24	4.61243	138.24	8.47949	138.24	14.121	138.24	17.827	138.24	21.9758
138.34	-0.512085	138.34	4.60535	138.34	8.47705	138.34	14.1171	138.34	17.8199	138.34	21.9719
138.44	-0.523804	138.44	4.60535	138.44	8.47705	138.44	14.1217	138.44	17.8121	138.44	21.9766
138.54	-0.523804	138.54	4.60217	138.54	8.47852	138.54	14.1232	138.54	17.809	138.54	21.9702
138.64	-0.526977	138.64	4.59753	138.64	8.48096	138.64	14.1256	138.64	17.8043	138.64	21.9727
138.74	-0.516724	138.74	4.60925	138.74	8.50049	138.74	14.1373	138.74	17.8207	138.74	21.9844
138.84	-0.523804	138.84	4.60925	138.84	8.49585	138.84	14.1405	138.84	17.8309	138.84	21.9844
138.94	-0.523804	138.94	4.60925	138.94	8.50049	138.94	14.1451	138.94	17.8356	138.94	21.9844
139.04	-0.512086	139.04	4.61633	139.04	8.51221	139.04	14.1569	139.04	17.8427	139.04	21.9915
139.14	-0.515257	139.14	4.60608	139.14	8.50903	139.14	14.1537	139.14	17.8253	139.14	21.9937
139.24	-0.519897	139.24	4.60925	139.24	8.52319	139.24	14.1569	139.24	17.8505	139.24	22.0039
139.34	-0.50354	139.34	4.62097	139.34	8.53174	139.34	14.1686	139.34	17.8668	139.34	22.0078
139.44	-0.501099	139.44	4.61633	139.44	8.53955	139.44	14.1671	139.44	17.8505	139.44	22.011
139.54	-0.519898	139.54	4.60925	139.54	8.53955	139.54	14.1647	139.54	17.848	139.54	22.0039
139.64	-0.519897	139.64	4.6178	139.64	8.5332	139.64	14.1615	139.64	17.8551	139.64	22.0007
139.74	-0.52771	139.74	4.61316	139.74	8.53882	139.74	14.1569	139.74	17.8473	139.74	21.9961
[truncated: 8,604 more rows]

## Sheet: Fig 5b - Alvelestat
Cycle: 6 Alvelestat 0.95 mM_X	Cycle: 6 Alvelestat 0.95 mM_Y	Cycle: 7 Alvelestat 1.9 mM_X	Cycle: 7 Alvelestat 1.9 mM_Y	Cycle: 8 Alvelestat 3.9 mM_X	Cycle: 8 Alvelestat 3.9 mM_Y	Cycle: 9 Alvelestat 7.8 mM_X	Cycle: 9 Alvelestat 7.8 mM_Y	Cycle: 10 Alvelestat 15.6 mM_X	Cycle: 10 Alvelestat 15.6 mM_Y	Cycle: 11 Alvelestat 31.25 mM_X	Cycle: 11 Alvelestat 31.25 mM_Y	Cycle: 12 Alvelestat 62.5 mM_X	Cycle: 12 Alvelestat 62.5 mM_Y
-60.78	0.0953125	-59.88	0.116079	-60.78	0.0259765	-59.88	0.0262353	-60.78	0.0628418	-60.78	-0.0118653	-60.78	0.0237793
-59.78	0.107129	-58.88	0.128562	-59.78	0.0646484	-58.88	0.0338354	-59.78	0.0714844	-59.78	-0.0203125	-59.78	0.0180176
-58.78	0.144507	-57.88	0.138518	-58.78	0.0717529	-57.88	0.0320728	-58.78	0.101782	-58.78	-0.011499	-58.78	0.0300049
-57.78	0.12334	-56.88	0.141826	-57.78	0.0662109	-56.88	0.0304981	-57.78	0.112598	-57.78	-0.0224122	-57.78	0.0127441
-56.78	0.11084	-55.88	0.136448	-56.78	0.0690918	-55.88	0.0397681	-56.78	0.124268	-56.78	-0.0219727	-56.78	-0.0100098
-55.78	0.101343	-54.88	0.120667	-55.78	0.0534912	-54.88	0.0410767	-55.78	0.110132	-55.78	-0.0414795	-55.78	-0.0326905
-54.78	0.0858397	-53.88	0.0901685	-54.78	0.0328612	-53.88	0.0410963	-54.78	0.0960937	-54.78	-0.0240235	-54.78	-0.0530763
-53.78	0.0545166	-52.88	0.05698	-53.78	0.0244873	-52.88	0.0511206	-53.78	0.079663	-53.78	-0.0275147	-53.78	-0.060962
-52.78	0.0376953	-51.88	0.0380639	-52.78	0.0225586	-51.88	0.0534448	-52.78	0.0413574	-52.78	-0.0411621	-52.78	-0.0648438
-51.78	0.0342529	-50.88	0.0304199	-51.78	0.00886232	-50.88	0.051416	-51.78	0.0154541	-51.78	-0.0363037	-51.78	-0.0746338
-50.78	0.0286377	-49.88	0.0337451	-50.78	0.0115479	-49.88	0.0415576	-50.78	0.00886232	-50.78	-0.0438721	-50.78	-0.0597412
-49.78	0.0075928	-48.88	0.0314697	-49.78	0.0117432	-48.88	0.0375732	-49.78	0.0205323	-49.78	-0.0453857	-49.78	-0.0414795
-48.78	0.0122315	-47.88	0.0560375	-48.78	2.44379e-05	-47.88	0.0426098	-48.78	0.0237061	-48.78	-0.0851806	-48.78	-0.0241455
-47.78	-0.000537038	-46.88	0.0781079	-47.78	-0.0171386	-46.88	0.0451489	-47.78	0.030713	-47.78	-0.063037	-47.78	-0.00371087
-46.78	0.0303956	-45.88	0.0760497	-46.78	-0.00988758	-45.88	0.0574951	-46.78	0.050171	-46.78	-0.0404052	-46.78	0.02063
-45.78	0.0447999	-44.88	0.093413	-45.78	-0.0115966	-44.88	0.0543505	-45.78	0.0594483	-45.78	-0.00817865	-45.78	0.0465088
-44.78	0.0525635	-43.88	0.0932763	-44.78	0.0178956	-43.88	0.0559228	-44.78	0.0518311	-44.78	0.0132569	-44.78	0.0664796
-43.78	0.0719483	-42.88	0.108491	-43.78	0.0170166	-42.88	0.0625927	-43.78	0.0504639	-43.78	0.0387452	-43.78	0.0753663
-42.78	0.0719971	-41.88	0.104651	-42.78	0.0290284	-41.88	0.0848754	-42.78	0.0639405	-42.78	0.0549073	-42.78	0.0783448
-41.78	0.0601563	-40.88	0.0989696	-41.78	0.0503907	-40.88	0.0811474	-41.78	0.0557618	-41.78	0.0520996	-41.78	0.0772461
-40.78	0.0570313	-39.88	0.103306	-40.78	0.0482423	-39.88	0.106235	-40.78	0.0619141	-40.78	0.0580079	-40.78	0.0831544
-39.78	0.0652345	-38.88	0.0771606	-39.78	0.0532716	-38.88	0.101575	-39.78	0.0669434	-39.78	0.0708497	-39.78	0.0999024
-38.78	0.0653565	-37.88	0.0659765	-38.78	0.0597413	-37.88	0.110654	-38.78	0.0709718	-38.78	0.0682862	-38.78	0.0941651
-37.78	0.084546	-36.88	0.0607372	-37.78	0.0562257	-36.88	0.0924755	-37.78	0.0784425	-37.78	0.0745362	-37.78	0.0879639
-36.78	0.101685	-35.88	0.0565551	-36.78	0.0584717	-35.88	0.102454	-36.78	0.0806885	-36.78	0.0819092	-36.78	0.0804444
-35.78	0.0969239	-34.88	0.0560986	-35.78	0.050293	-34.88	0.0973583	-35.78	0.0876465	-35.78	0.0673828	-35.78	0.0886231
-34.78	0.0955078	-33.88	0.0569237	-34.78	0.0476562	-33.88	0.0950097	-34.78	0.0757324	-34.78	0.0425293	-34.78	0.0481445
-33.78	0.0997559	-32.88	0.0558569	-33.78	0.0401855	-32.88	0.0834448	-33.78	0.0611816	-33.78	0.0221191	-33.78	0.0265137
-32.78	0.0890381	-31.88	0.0594214	-32.78	0.0197022	-31.88	0.0823706	-32.78	0.0614502	-32.78	0.00993654	-32.78	0.000659198
-31.78	0.0851563	-30.88	0.0372949	-31.78	-0.00249016	-30.88	0.0609765	-31.78	0.0607423	-31.78	0.00288093	-31.78	-0.00981438
-30.78	0.0676758	-29.88	0.0271582	-30.78	-0.00825189	-29.88	0.0205664	-30.78	0.0654786	-30.78	-0.0126464	-30.78	-0.0233886
-29.78	0.0573243	-28.88	0.0265258	-29.78	-0.0149413	-28.88	0.0196898	-29.78	0.0600099	-29.78	-0.0210448	-29.78	-0.0349608
-28.78	0.0547608	-27.88	0.0105615	-28.78	-0.00285637	-27.88	0.0139794	-28.78	0.0786866	-28.78	-0.0150634	-28.78	-0.0590087
-27.78	0.0416749	-26.88	-0.00891373	-27.78	-0.0022704	-26.88	0.00426987	-27.78	0.0895265	-27.78	-0.0105712	-27.78	-0.062329
-26.78	0.0583009	-25.88	-0.014502	-26.78	0.013379	-25.88	0.00991202	-26.78	0.0961427	-26.78	-0.0110351	-26.78	-0.0427734
-25.78	0.0441407	-24.88	-0.0229908	-25.78	0.0121582	-24.88	0.0102123	-25.78	0.0949219	-25.78	-0.0269043	-25.78	-0.0540039
-24.78	0.0323487	-23.88	-0.0277662	-24.78	0.015503	-23.88	0.0137377	-24.78	0.0887452	-24.78	-0.0167236	-24.78	-0.0540771
-23.78	0.0304687	-22.88	-0.0407374	-23.78	0.00361326	-22.88	0.0117529	-23.78	0.0683105	-23.78	-0.019336	-23.78	-0.0479004
-22.78	0.0225586	-21.88	-0.0349707	-22.78	-0.0167481	-21.88	0.00799802	-22.78	0.0477051	-22.78	-0.0265137	-22.78	-0.0404297
-21.78	0.0155762	-20.88	-0.0244483	-21.78	-0.0178711	-20.88	0.00436026	-21.78	0.0355957	-21.78	0.000439472	-21.78	-0.0442383
-20.78	0.0222656	-19.88	-0.0198195	-20.78	-0.0470703	-19.88	0.0211961	-20.78	0.017627	-20.78	0.0200684	-20.78	-0.0333984
-19.78	0.0119629	-18.88	-0.0191285	-19.78	-0.0488281	-18.88	0.0367797	-19.78	-0.000976536	-19.78	0.0466309	-19.78	-0.0258789
-18.78	0.0130615	-17.88	-0.0075709	-18.78	-0.0377197	-17.88	0.0363744	-18.78	-0.019165	-18.78	0.0631104	-18.78	-0.026001
-17.78	0.0174805	-16.88	-0.0134302	-17.78	-0.0118164	-16.88	0.03198	-17.78	-0.025	-17.78	0.0743652	-17.78	-0.00327149
-16.78	0.00603023	-15.88	-0.0117505	-16.78	-0.0254639	-15.88	0.0358569	-16.78	-0.00129399	-16.78	0.068042	-16.78	-0.0159424
-15.78	0.0092773	-14.88	0.000366217	-15.78	-0.00122074	-14.88	0.0362549	-15.78	0.00317379	-15.78	0.0593261	-15.78	-0.00683598
-14.78	0.000732374	-13.88	-0.000292917	-14.78	0.0183105	-13.88	0.0370606	-14.78	0.0190429	-14.78	0.03125	-14.78	-0.0139161
-13.78	0.019043	-12.88	0.0103345	-13.78	0.0197754	-12.88	0.0379223	-13.78	0.020752	-13.78	0.0187988	-13.78	-0.0168457
-12.78	0.0192138	-11.88	0.00472909	-12.78	0.0236084	-11.88	0.0225514	-12.78	0.0111572	-12.78	-0.00227053	-12.78	-0.0161866
-11.78	0.0124512	-10.88	0.0096606	-11.78	-0.00122066	-10.88	0.00990475	-11.78	0.00122075	-11.78	-0.010498	-11.78	-0.0166015
-10.78	0.00983886	-9.88	-0.00186031	-10.78	-0.000903324	-9.88	-0.00503413	-10.78	7.32383e-05	-10.78	-0.00895996	-10.78	-0.0067627
-9.78	-0.00988771	-8.88	-0.00419187	-9.78	-0.0186768	-8.88	-0.0254321	-9.78	-0.00280763	-9.78	-0.00354005	-9.78	-0.0111084
-8.78	-0.00605467	-7.88	-0.00946773	-8.78	-0.0202148	-7.88	-0.0338818	-8.78	-0.00971678	-8.78	-0.00532225	-8.78	-0.00800779
-7.78	-0.0119628	-6.88	-0.00621342	-7.78	-0.0222168	-6.88	-0.0274537	-7.78	-0.0214843	-7.78	0.00585942	-7.78	-0.000244096
-6.78	-0.0189209	-5.88	-0.000263681	-6.78	-0.00891113	-5.88	-0.0210156	-6.78	-0.00427246	-6.78	0.00915527	-6.78	0.0264893
-5.78	-0.0118896	-4.88	0.0014404	-5.78	-0.00114743	-4.88	-0.0263916	-5.78	-0.00627438	-5.78	-0.00114743	-5.78	0.0305909
-4.78	0.000561591	-3.88	0.00596417	-4.78	0.01521	-3.88	-0.0348073	-4.78	-0.0035888	-4.78	-0.0280029	-4.78	0.0364503
-3.78	0.0166017	-2.88	-0.0699085	-3.78	0.0371095	-2.88	-0.148033	-3.78	0.0163575	-3.78	-0.00195304	-3.78	0.0688477
-2.78	-0.0265156	-1.88	-0.612821	-2.78	-0.0267597	-1.88	-0.774442	-2.78	-0.0338398	-2.78	-0.0934101	-2.78	0.0415996
-1.78	-0.724093	-0.880005	-0.103004	-1.78	-0.745577	-0.880005	0.250267	-1.78	-0.753634	-1.78	-0.841036	-1.78	-0.788302
-0.779999	-0.103249	0.119995	1.30042	-0.779999	-0.744606	0.119995	3.04432	-0.779999	-0.752663	-0.779999	-1.74436	-0.779999	-3.30491
0.220001	0.321266	1.12	0.827316	0.220001	2.04392	1.12	3.13152	0.220001	5.18919	0.220001	8.29661	0.220001	12.8652
1.22	0.469213	2.12	0.953868	1.22	1.83103	2.12	3.3462	1.22	5.0405	1.22	6.9658	1.22	10.0544
2.22	0.526953	3.12	0.949577	2.22	1.94248	3.12	3.42858	2.22	5.27524	2.22	6.91562	2.22	10.0118
3.22	0.488209	4.12	0.907512	3.22	1.98186	4.12	3.51347	3.22	5.3488	3.22	6.92864	3.22	10.0397
4.22	0.489502	5.12	0.876836	4.22	1.99341	5.12	3.54041	4.22	5.41504	4.22	6.79492	4.22	10.0479
5.22	0.455029	6.12	0.848918	5.22	2.02534	6.12	3.54838	5.22	5.45454	5.22	6.7126	5.22	9.94771
6.22	0.427515	7.12	0.85624	6.22	2.05374	7.12	3.5369	6.22	5.50442	6.22	6.63699	6.22	9.89797
7.22	0.43396	8.12	0.855437	7.22	2.11145	8.12	3.55099	7.22	5.55627	7.22	6.56897	7.22	9.90857
8.22	0.415967	9.12	0.851828	8.22	2.15083	9.12	3.56496	8.22	5.5876	8.22	6.52998	8.22	9.91475
9.22	0.387671	10.12	0.856325	9.22	2.18113	10.12	3.56726	9.22	5.60129	9.22	6.50535	9.22	9.91135
10.22	0.355908	11.12	0.869199	10.22	2.18696	11.12	3.56988	10.22	5.62373	10.22	6.47456	10.22	9.91548
11.22	0.339941	12.12	0.865305	11.22	2.1981	12.12	3.57551	11.22	5.62266	11.22	6.43882	11.22	9.90537
12.22	0.324097	13.12	0.860219	12.22	2.20959	13.12	3.56676	12.22	5.64636	12.22	6.40247	12.22	9.88342
13.22	0.297094	14.12	0.854116	13.22	2.19504	14.12	3.57677	13.22	5.65061	13.22	6.37644	13.22	9.82248
14.22	0.275464	15.12	0.860176	14.22	2.18391	15.12	3.60212	14.22	5.64241	14.22	6.35969	14.22	9.78938
15.22	0.275269	16.12	0.84957	15.22	2.18201	16.12	3.63497	15.22	5.65784	15.22	6.35046	15.22	9.78528
16.22	0.276148	17.12	0.849711	16.22	2.18728	17.12	3.63609	16.22	5.6636	16.22	6.34402	16.22	9.82693
17.22	0.273169	18.12	0.840628	17.22	2.18699	18.12	3.64849	17.22	5.66721	17.22	6.33494	17.22	9.83689
18.22	0.284619	19.12	0.841784	18.22	2.18428	19.12	3.67479	18.22	5.68135	18.22	6.33101	18.22	9.83638
19.22	0.292798	20.12	0.824509	19.22	2.19563	20.12	3.69267	19.22	5.69807	19.22	6.33162	19.22	9.84065
20.22	0.272802	21.12	0.819993	20.22	2.19565	21.12	3.69475	20.22	5.69761	20.22	6.3397	20.22	9.82969
21.22	0.27063	22.12	0.814868	21.22	2.21204	22.12	3.70378	21.22	5.69495	21.22	6.32703	21.22	9.82581
22.22	0.262085	23.12	0.807822	22.22	2.21741	23.12	3.74239	22.22	5.69714	22.22	6.33582	22.22	9.8158
23.22	0.265406	24.12	0.80823	23.22	2.24563	24.12	3.77845	23.22	5.68948	23.22	6.33987	23.22	9.83767
24.22	0.266113	25.12	0.813811	24.22	2.25464	25.12	3.81357	24.22	5.72119	24.22	6.35742	24.22	9.8418
25.22	0.284009	26.12	0.841464	25.22	2.28108	26.12	3.82608	25.22	5.74592	25.22	6.37043	25.22	9.8387
26.22	0.286596	27.12	0.852197	26.22	2.30051	27.12	3.85122	26.22	5.76487	26.22	6.39231	26.22	9.83542
27.22	0.285131	28.12	0.856384	27.22	2.31907	28.12	3.85492	27.22	5.79294	27.22	6.41599	27.22	9.83567
28.22	0.295263	29.12	0.859131	28.22	2.32236	29.12	3.8584	28.22	5.79966	28.22	6.43027	28.22	9.81528
29.22	0.315771	30.12	0.874102	29.22	2.34165	30.12	3.85799	29.22	5.79746	29.22	6.43564	29.22	9.80796
30.22	0.313281	31.12	0.852212	30.22	2.35186	31.12	3.83585	30.22	5.78765	30.22	6.4583	30.22	9.80449
31.22	0.286036	32.12	0.833435	31.22	2.33486	32.12	3.83344	31.22	5.7687	31.22	6.42983	31.22	9.77212
32.22	0.298609	33.12	0.830879	32.22	2.33425	33.12	3.82478	32.22	5.76956	32.22	6.40774	32.22	9.75125
33.22	0.294263	34.12	0.80996	33.22	2.3238	34.12	3.81606	33.22	5.75715	33.22	6.3741	33.22	9.73079
34.22	0.266674	35.12	0.810752	34.22	2.31428	35.12	3.80685	34.22	5.76863	34.22	6.34797	34.22	9.70955
35.22	0.24729	36.12	0.809587	35.22	2.3032	36.12	3.81252	35.22	5.75852	35.22	6.35251	35.22	9.71433
36.22	0.247607	37.12	0.80856	36.22	2.3001	37.12	3.82272	36.22	5.78057	36.22	6.34624	36.22	9.72026
37.22	0.251123	38.12	0.804543	37.22	2.34023	38.12	3.82945	37.22	5.80654	37.22	6.3478	37.22	9.75576
38.22	0.248657	39.12	0.803115	38.22	2.34314	39.12	3.82826	38.22	5.79651	38.22	6.33728	38.22	9.77258
39.22	0.254858	40.12	0.782771	39.22	2.35227	40.12	3.82891	39.22	5.79905	39.22	6.34324	39.22	9.77219
40.22	0.261377	41.12	0.736258	40.22	2.35098	41.12	3.81902	40.22	5.81997	40.22	6.34634	40.22	9.78189
41.22	0.247437	42.12	0.732034	41.22	2.35022	42.12	3.79893	41.22	5.81702	41.22	6.32483	41.22	9.78821
42.22	0.224218	43.12	0.719006	42.22	2.34702	43.12	3.813	42.22	5.81992	42.22	6.33481	42.22	9.80601
43.22	0.231176	44.12	0.735115	43.22	2.3574	44.12	3.8213	43.22	5.82883	43.22	6.33787	43.22	9.81418
44.22	0.237696	45.12	0.735581	44.22	2.35855	45.12	3.81859	44.22	5.85147	44.22	6.37344	44.22	9.83975
45.22	0.212207	46.12	0.737798	45.22	2.33794	46.12	3.8108	45.22	5.83257	45.22	6.36431	45.22	9.82378
46.22	0.200439	47.12	0.736743	46.22	2.33838	47.12	3.81755	46.22	5.81592	46.22	6.36597	46.22	9.81079
47.22	0.199463	48.12	0.731521	47.22	2.32056	48.12	3.81575	47.22	5.80127	47.22	6.38062	47.22	9.79761
48.22	0.205053	49.12	0.714194	48.22	2.3032	49.12	3.80282	48.22	5.77439	48.22	6.39866	48.22	9.7739
49.22	0.200073	50.12	0.716592	49.22	2.29773	50.12	3.80888	49.22	5.76282	49.22	6.41443	49.22	9.74695
50.22	0.19895	51.12	0.714519	50.22	2.30637	51.12	3.82951	50.22	5.78782	50.22	6.43284	50.22	9.76023
51.22	0.219775	52.12	0.721133	51.22	2.33745	52.12	3.82245	51.22	5.82476	51.22	6.46294	51.22	9.80059
52.22	0.227442	53.12	0.719558	52.22	2.34512	53.12	3.81258	52.22	5.84756	52.22	6.4772	52.22	9.80972
53.22	0.232056	54.12	0.722972	53.22	2.36658	54.12	3.81843	53.22	5.84875	53.22	6.47522	53.22	9.83704
54.22	0.231348	55.12	0.723906	54.22	2.38296	55.12	3.80691	54.22	5.86001	54.22	6.47305	54.22	9.84634
55.22	0.218603	56.12	0.72329	55.22	2.3585	56.12	3.82412	55.22	5.87168	55.22	6.46958	55.22	9.84458
56.22	0.239111	57.12	0.720064	56.22	2.37046	57.12	3.82651	56.22	5.90757	56.22	6.48203	56.22	9.84604
57.22	0.264063	58.12	0.717318	57.22	2.3793	58.12	3.83597	57.22	5.90811	57.22	6.48843	57.22	9.85342
58.22	0.273023	59.12	0.712053	58.22	2.34993	59.12	3.83559	58.22	5.89827	58.22	6.52546	58.22	9.85115
59.22	0.28335	60.12	0.69312	59.22	2.35024	60.12	3.84961	59.22	5.90615	59.22	6.52749	59.22	9.84097
60.22	0.306738	61.12	0.705854	60.22	2.34238	61.12	3.85209	60.22	5.89976	60.22	6.5123	60.22	9.82822
61.22	0.30752	62.12	0.721833	61.22	2.34829	62.12	3.85172	61.22	5.8666	61.22	6.52212	61.22	9.81094
62.22	0.302563	63.12	0.718409	62.22	2.3675	63.12	3.83975	62.22	5.83943	62.22	6.53083	62.22	9.78694
63.22	0.297437	64.12	0.718398	63.22	2.38411	64.12	3.86269	63.22	5.82454	63.22	6.53084	63.22	9.78816
64.22	0.296313	65.12	0.710671	64.22	2.39592	65.12	3.87815	64.22	5.83464	64.22	6.52776	64.22	9.79021
65.22	0.280664	66.12	0.721946	65.22	2.40835	66.12	3.87917	65.22	5.82803	65.22	6.53506	65.22	9.81069
66.22	0.282886	67.12	0.713205	66.22	2.40422	67.12	3.88093	66.22	5.82048	66.22	6.53948	66.22	9.81609
67.22	0.272168	68.12	0.725447	67.22	2.41426	68.12	3.91148	67.22	5.83882	67.22	6.56587	67.22	9.83076
68.22	0.267212	69.12	0.725952	68.22	2.40833	69.12	3.9325	68.22	5.85364	68.22	6.58386	68.22	9.83704
69.22	0.257446	70.12	0.718154	69.22	2.41003	70.12	3.91713	69.22	5.86218	69.22	6.57727	69.22	9.84656
70.22	0.229467	71.12	0.724265	70.22	2.40915	71.12	3.91323	70.22	5.8491	70.22	6.57615	70.22	9.85007
71.22	0.226807	72.12	0.727344	71.22	2.41821	72.12	3.89727	71.22	5.87158	71.22	6.58447	71.22	9.86377
72.22	0.212402	73.12	0.710093	72.22	2.40674	73.12	3.8888	72.22	5.88403	72.22	6.58252	72.22	9.84668
73.22	0.19961	74.12	0.711534	73.22	2.40591	74.12	3.86803	73.22	5.8959	73.22	6.57266	73.22	9.84365
74.22	0.187793	75.12	0.688184	74.22	2.37383	75.12	3.84297	74.22	5.90825	74.22	6.5606	74.22	9.8394
75.22	0.17998	76.12	0.6784	75.22	2.35161	76.12	3.84368	75.22	5.89214	75.22	6.554	75.22	9.82866
76.22	0.175268	77.12	0.676345	76.22	2.34885	77.12	3.85652	76.22	5.89548	76.22	6.55637	76.22	9.83518
77.22	0.185254	78.12	0.686342	77.22	2.36348	78.12	3.88165	77.22	5.89546	77.22	6.54634	77.22	9.83662
78.22	0.21123	79.12	0.673917	78.22	2.37651	79.12	3.88412	78.22	5.91606	78.22	6.56499	78.22	9.87187
79.22	0.22085	80.12	0.673244	79.22	2.39907	80.12	3.88809	79.22	5.91494	79.22	6.55337	79.22	9.87148
80.22	0.232788	81.12	0.679085	80.22	2.40344	81.12	3.88172	80.22	5.91125	80.22	6.56213	80.22	9.87878
81.22	0.240527	82.12	0.671842	81.22	2.40264	82.12	3.86154	81.22	5.90923	81.22	6.57085	81.22	9.88726
82.22	0.231836	83.12	0.677908	82.22	2.39956	83.12	3.85589	82.22	5.91299	82.22	6.57266	82.22	9.89028
83.22	0.225464	84.12	0.676174	83.22	2.39417	84.12	3.84292	83.22	5.89783	83.22	6.59851	83.22	9.88025
84.22	0.217871	85.12	0.696299	84.22	2.37485	85.12	3.82838	84.22	5.87656	84.22	6.60679	84.22	9.86875
85.22	0.218018	86.12	0.706621	85.22	2.36548	86.12	3.84725	85.22	5.86401	85.22	6.6272	85.22	9.89258
86.22	0.231641	87.12	0.731799	86.22	2.37105	87.12	3.86144	86.22	5.87739	86.22	6.6374	86.22	9.91255
87.22	0.23103	88.12	0.720789	87.22	2.37361	88.12	3.87777	87.22	5.89363	87.22	6.65168	87.22	9.92878
88.22	0.235791	89.12	0.713413	88.22	2.37764	89.12	3.89383	88.22	5.89619	88.22	6.64546	88.22	9.93135
89.22	0.23667	90.12	0.722092	89.22	2.37192	90.12	3.91618	89.22	5.87436	89.22	6.63633	89.22	9.91904
90.22	0.270386	91.12	0.727688	90.22	2.4032	91.12	3.9335	90.22	5.87805	90.22	6.65735	90.22	9.9259
91.22	0.268896	92.12	0.710648	91.22	2.42954	92.12	3.93941	91.22	5.88047	91.22	6.66318	91.22	9.91855
92.22	0.272779	93.12	0.709393	92.22	2.42659	93.12	3.95231	92.22	5.88118	92.22	6.66145	92.22	9.91877
93.22	0.293604	94.12	0.713919	93.22	2.43252	94.12	3.97368	93.22	5.8854	93.22	6.66592	93.22	9.92227
94.22	0.297485	95.12	0.6991	94.22	2.4447	95.12	3.97986	94.22	5.90369	94.22	6.6615	94.22	9.96057
95.22	0.276928	96.12	0.676307	95.22	2.45979	96.12	3.98051	95.22	5.91243	95.22	6.65852	95.22	9.97395
96.22	0.253369	97.12	0.675969	96.22	2.45259	97.12	3.99994	96.22	5.92793	96.22	6.62153	96.22	9.9709
97.22	0.237085	98.12	0.681368	97.22	2.48001	98.12	4.00974	97.22	5.97415	97.22	6.62795	97.22	9.96682
98.22	0.246167	99.12	0.692344	98.22	2.47834	99.12	4.02145	98.22	5.98909	98.22	6.64729	98.22	9.97688
99.22	0.254126	100.12	0.688169	99.22	2.48997	100.12	3.99383	99.22	5.999	99.22	6.65037	99.22	9.9719
100.22	0.262573	101.12	0.6894	100.22	2.46472	101.12	3.99506	100.22	6.00598	100.22	6.65222	100.22	9.9574
101.22	0.277759	102.12	0.696732	101.22	2.45891	102.12	3.98433	101.22	6.00457	101.22	6.66277	101.22	9.95818
102.22	0.298731	103.12	0.686819	102.22	2.44692	103.12	3.97271	102.22	5.99868	102.22	6.68008	102.22	9.9396
103.22	0.309204	104.12	0.671338	103.22	2.43176	104.12	3.9604	103.22	5.96985	103.22	6.67078	103.22	9.92688
104.22	0.317993	105.12	0.645192	104.22	2.42834	105.12	3.93303	104.22	5.95886	104.22	6.66443	104.22	9.92175
105.22	0.32041	106.12	0.635593	105.22	2.41953	106.12	3.94126	105.22	5.94028	105.22	6.67148	105.22	9.90342
106.22	0.334106	107.12	0.629024	106.22	2.44421	107.12	3.94616	106.22	5.92078	106.22	6.68958	106.22	9.91663
107.22	0.336352	108.12	0.626602	107.22	2.45916	108.12	3.9435	107.22	5.91521	107.22	6.68669	107.22	9.92888
108.22	0.337183	109.12	0.620081	108.22	2.46585	109.12	3.93746	108.22	5.91287	108.22	6.6802	108.22	9.91946
109.22	0.329248	110.12	0.61282	109.22	2.46108	110.12	3.93631	109.22	5.91152	109.22	6.68203	109.22	9.90981
110.22	0.293579	111.12	0.61208	110.22	2.45471	111.12	3.94606	110.22	5.89978	110.22	6.66711	110.22	9.91492
111.22	0.282886	112.12	0.600159	111.22	2.44426	112.12	3.95319	111.22	5.90422	111.22	6.6552	111.22	9.90886
112.22	0.258838	113.12	0.601704	112.22	2.42095	113.12	3.93496	112.22	5.89312	112.22	6.63628	112.22	9.90752
113.22	0.246679	114.12	0.581511	113.22	2.39536	114.12	3.92624	113.22	5.89585	113.22	6.63267	113.22	9.89805
114.22	0.220874	115.12	0.579614	114.22	2.35784	115.12	3.92092	114.22	5.88127	114.22	6.62444	114.22	9.87712
115.22	0.214526	116.12	0.583711	115.22	2.35491	116.12	3.93601	115.22	5.8842	115.22	6.63079	115.22	9.88738
116.22	0.207739	117.12	0.573472	116.22	2.36716	117.12	3.91014	116.22	5.88596	116.22	6.64548	116.22	9.88425
117.22	0.192261	118.12	0.575978	117.22	2.35876	118.12	3.91192	117.22	5.86536	117.22	6.64441	117.22	9.87317
118.22	0.163916	119.12	0.572588	118.22	2.35508	119.12	3.90682	118.22	5.8585	118.22	6.66685	118.22	9.86704
119.22	0.151172	120.12	0.54906	119.22	2.36602	120.12	3.90624	119.22	5.85942	119.22	6.66216	119.22	9.84746
120.22	0.153491	121.12	0.54074	120.22	2.36614	121.12	3.92111	120.22	5.85759	120.22	6.68718	120.22	9.84636
121.22	0.136719	122.12	0.529228	121.22	2.3396	122.12	3.92474	121.22	5.86157	121.22	6.69116	121.22	9.85352
122.22	0.119824	123.12	0.514694	122.22	2.33564	123.12	3.93657	122.22	5.87471	122.22	6.70405	122.22	9.85933
123.22	0.108618	124.12	0.474324	123.22	2.32322	124.12	3.9421	123.22	5.88889	123.22	6.70701	123.22	9.87815
124.22	0.0921879	125.12	0.472976	124.22	2.31973	125.12	3.93758	124.22	5.89883	124.22	6.70864	124.22	9.89858
125.22	0.083374	126.12	0.448071	125.22	2.33289	126.12	3.94246	125.22	5.90735	125.22	6.71326	125.22	9.92664
126.22	0.0760498	127.12	0.433323	126.22	2.32971	127.12	3.94992	126.22	5.89905	126.22	6.70691	126.22	9.94177
127.22	0.081934	128.12	0.447901	127.22	2.34536	128.12	3.97036	127.22	5.90811	127.22	6.70815	127.22	9.94229
128.22	0.0929203	129.12	0.470149	128.22	2.36514	129.12	3.98992	128.22	5.91982	128.22	6.69961	128.22	9.93423
129.22	0.102368	130.12	0.484918	129.22	2.39338	130.12	4.01128	129.22	5.91023	129.22	6.68879	129.22	9.94954
130.22	0.117945	131.12	0.490115	130.22	2.41775	131.12	4.03601	130.22	5.91531	130.22	6.70193	130.22	9.96511
131.22	0.0898438	132.12	0.510185	131.22	2.40747	132.12	4.03973	131.22	5.91943	131.22	6.68164	131.22	9.9519
132.22	0.0883293	133.12	0.494305	132.22	2.41133	133.12	4.0507	132.22	5.92573	132.22	6.67353	132.22	9.9477
133.22	0.087183	134.12	0.49138	133.22	2.4031	134.12	4.04826	133.22	5.92996	133.22	6.66458	133.22	9.95852
134.22	0.0942869	135.12	0.498071	134.22	2.39385	135.12	4.05251	134.22	5.93853	134.22	6.65923	134.22	9.97026
135.22	0.0977049	136.12	0.481841	135.22	2.3897	136.12	4.04068	135.22	5.95146	135.22	6.66265	135.22	9.95684
136.22	0.0925293	137.12	0.469043	136.22	2.3877	137.12	4.03179	136.22	5.94385	136.22	6.66211	136.22	9.93457
137.22	0.0839844	138.12	0.469002	137.22	2.37915	138.12	4.01832	137.22	5.96582	137.22	6.68286	137.22	9.92993
138.22	0.0800047	139.12	0.452106	138.22	2.38201	139.12	3.98775	138.22	5.95842	138.22	6.69451	138.22	9.93743
139.22	0.0660152	140.12	0.4308	139.22	2.3834	140.12	3.97645	139.22	5.96396	139.22	6.71103	139.22	9.92002
140.22	0.056591	141.12	0.414656	140.22	2.3852	141.12	3.96812	140.22	5.96553	140.22	6.71943	140.22	9.9333
141.22	0.0518799	142.12	0.416296	141.22	2.3761	142.12	3.97147	141.22	5.94666	141.22	6.72205	141.22	9.92542
142.22	0.0839844	143.12	0.414082	142.22	2.36304	143.12	3.98537	142.22	5.97266	142.22	6.72852	142.22	9.93848
143.22	0.0793943	144.12	0.402661	143.22	2.34868	144.12	3.9947	143.22	5.98516	143.22	6.73052	143.22	9.92729
144.22	0.0635252	145.12	0.407469	144.22	2.33452	145.12	3.99365	144.22	5.98857	144.22	6.7144	144.22	9.90679
145.22	0.042798	146.12	0.403765	145.22	2.31672	146.12	3.9875	145.22	5.98494	145.22	6.70295	145.22	9.89851
146.22	0.0498295	147.12	0.410189	146.22	2.31838	147.12	3.98343	146.22	5.9905	146.22	6.71047	146.22	9.90286
147.22	0.0355959	148.12	0.408115	147.22	2.32051	148.12	3.98136	147.22	5.9814	147.22	6.7104	147.22	9.90059
148.22	0.0362301	149.12	0.413527	148.22	2.34287	149.12	3.97237	148.22	5.99521	148.22	6.71641	148.22	9.90659
149.22	0.0545158	150.12	0.419043	149.22	2.35505	150.12	3.97202	149.22	5.99739	149.22	6.7259	149.22	9.90632
150.22	0.0623283	151.12	0.425478	150.22	2.34675	151.12	3.96527	150.22	5.97956	150.22	6.7342	150.22	9.91975
151.22	0.0602293	152.12	0.440073	151.22	2.33074	152.12	3.9596	151.22	5.9572	151.22	6.73967	151.22	9.91887
152.22	0.0625734	153.12	0.431606	152.22	2.32722	153.12	3.97287	152.22	5.93342	152.22	6.74275	152.22	9.92512
153.22	0.0587645	154.12	0.428631	153.22	2.32439	154.12	3.96916	153.22	5.93254	153.22	6.75945	153.22	9.92888
154.22	0.0480957	155.12	0.433455	154.22	2.33057	155.12	3.96861	154.22	5.90161	154.22	6.76563	154.22	9.92676
155.22	0.0511971	156.12	0.429553	155.22	2.34734	156.12	3.97203	155.22	5.8908	155.22	6.76384	155.22	9.91912
156.22	0.0464354	157.12	0.422222	156.22	2.36016	157.12	3.9564	156.22	5.8499	156.22	6.77739	156.22	9.92095
157.22	0.0419922	158.12	0.421404	157.22	2.36841	158.12	3.96535	157.22	5.83838	157.22	6.78369	157.22	9.92529
158.22	0.0476809	159.12	0.436639	158.22	2.38167	159.12	3.96252	158.22	5.82063	158.22	6.80256	158.22	9.93562
159.22	0.050684	160.12	0.437139	159.22	2.39346	160.12	3.95081	159.22	5.82412	159.22	6.80703	159.22	9.93374
160.22	0.0459957	161.12	0.44876	160.22	2.38608	161.12	3.94046	160.22	5.82114	160.22	6.80625	160.22	9.94199
161.22	0.0413084	162.12	0.454846	161.22	2.36846	162.12	3.93287	161.22	5.84648	161.22	6.81328	161.22	9.94927
162.22	0.0355711	163.12	0.432752	162.22	2.37371	163.12	3.93153	162.22	5.8759	162.22	6.80754	162.22	9.93962
163.22	0.0342283	164.12	0.416406	163.22	2.36602	164.12	3.92837	163.22	5.90093	163.22	6.77812	163.22	9.91851
164.22	0.0166502	165.12	0.403342	164.22	2.36138	165.12	3.92873	164.22	5.92168	164.22	6.77227	164.22	9.9207
165.22	0.00935078	166.12	0.410835	165.22	2.33748	166.12	3.94404	165.22	5.91731	165.22	6.74812	165.22	9.91804
166.22	0.0238037	167.12	0.402757	166.22	2.34216	167.12	3.93596	166.22	5.89929	166.22	6.76306	166.22	9.93127
167.22	0.0291996	168.12	0.412906	167.22	2.34316	168.12	3.94025	167.22	5.88833	167.22	6.73647	167.22	9.93472
168.22	0.0249023	169.12	0.42375	168.22	2.35107	169.12	3.95427	168.22	5.89014	168.22	6.74854	168.22	9.95264
169.22	0.0400877	170.12	0.435312	169.22	2.37432	170.12	3.969	169.22	5.89263	169.22	6.74517	169.22	9.97588
170.22	0.056592	171.12	0.442128	170.22	2.39033	171.12	3.99535	170.22	5.90791	170.22	6.75752	170.22	9.98994
171.22	0.0754881	172.12	0.429314	171.22	2.40996	172.12	4.0089	171.22	5.92559	171.22	6.78008	171.22	10.024
172.22	0.0736084	173.12	0.441589	172.22	2.39954	173.12	4.03094	172.22	5.93079	172.22	6.76697	172.22	10.0228
173.22	0.0717773	174.12	0.454006	173.22	2.40942	174.12	4.05117	173.22	5.93042	173.22	6.79321	173.22	10.0417
174.22	0.0773678	175.12	0.458559	174.22	2.40378	175.12	4.02326	174.22	5.94871	174.22	6.80662	174.22	10.0561
175.22	0.0672112	176.12	0.434949	175.22	2.38508	176.12	4.0226	175.22	5.92805	175.22	6.79255	175.22	10.0531
176.22	0.0683107	177.12	0.446264	176.22	2.36665	177.12	4.01291	176.22	5.92012	176.22	6.78584	176.22	10.0512
177.22	0.0626945	178.12	0.455718	177.22	2.36079	178.12	4.0126	177.22	5.90742	177.22	6.80464	177.22	10.0454
178.22	0.0687504	179.12	0.435288	178.22	2.36733	179.12	3.99706	178.22	5.91714	178.22	6.80654	178.22	10.0397
179.22	0.0583982	180.12	0.413398	179.22	2.37407	180.12	3.9947	179.22	5.93242	179.22	6.80034	179.22	10.033
180.22	0.0594234	181.12	0.384196	180.22	2.36606	181.12	3.99992	180.22	5.93027	180.22	6.80601	180.22	10.0223
181.22	0.0607176	182.12	0.370086	181.22	2.3615	182.12	3.97922	181.22	5.96404	181.22	6.81047	181.22	10.0302
182.22	0.0466309	183.12	0.334621	182.22	2.34741	183.12	3.96865	182.22	5.95093	182.22	6.81763	182.22	10.0105
183.22	0.0165768	184.12	0.320359	183.22	2.3408	184.12	3.94585	183.22	5.95481	183.22	6.8198	183.22	10.0027
184.22	0.00585938	185.12	0.3224	184.22	2.35767	185.12	3.93812	184.22	5.94214	184.22	6.81616	184.22	9.99658
185.22	0.00427246	186.12	0.34845	185.22	2.38416	186.12	3.94659	185.22	5.94495	185.22	6.82166	185.22	10.0123
186.22	0.0012207	187.12	0.35249	186.22	2.40063	187.12	3.95332	186.22	5.95483	186.22	6.81787	186.22	10.021
187.22	-0.000732422	188.12	0.34947	187.22	2.42993	188.12	3.94395	187.22	5.94482	187.22	6.79956	187.22	10.0171
188.22	0.00163555	189.12	0.346528	188.22	2.43181	189.12	3.96469	188.22	5.94036	188.22	6.79705	188.22	10.0177
189.22	-0.000268936	190.12	0.340234	189.22	2.44748	190.12	3.96279	189.22	5.93259	189.22	6.78904	189.22	10.0119
190.22	-0.0110111	191.12	0.314976	190.22	2.42991	191.12	3.95365	190.22	5.92869	190.22	6.77634	190.22	9.99827
191.22	-0.0252686	192.12	0.295344	191.22	2.4198	192.12	3.94378	191.22	5.91614	191.22	6.75134	191.22	9.98694
192.22	-0.0353518	193.12	0.304988	192.22	2.41167	193.12	3.9295	192.22	5.9002	192.22	6.75688	192.22	9.9727
193.22	-0.0361576	194.12	0.289812	193.22	2.40305	194.12	3.94484	193.22	5.88108	193.22	6.77561	193.22	9.95969
194.22	-0.0331545	195.12	0.287377	194.22	2.40898	195.12	3.94338	194.22	5.88237	194.22	6.79009	194.22	9.97246
195.22	-0.0199709	196.12	0.290278	195.22	2.38799	196.12	3.93237	195.22	5.88066	195.22	6.78838	195.22	9.98247
196.22	-0.0272465	197.12	0.273594	196.22	2.3646	197.12	3.90421	196.22	5.86948	196.22	6.79111	196.22	9.96982
197.22	-0.0327148	198.12	0.271858	197.22	2.36011	198.12	3.8993	197.22	5.86426	197.22	6.79858	197.22	9.95288
198.22	-0.0469484	199.12	0.251465	198.22	2.32317	199.12	3.8833	198.22	5.84758	198.22	6.79851	198.22	9.93547
199.22	-0.0562258	200.12	0.264201	199.22	2.30535	200.12	3.88359	199.22	5.86736	199.22	6.80095	199.22	9.93914
200.22	-0.0532227	201.12	0.281672	200.22	2.30737	201.12	3.87152	200.22	5.90088	200.22	6.81079	200.22	9.93896
201.22	-0.0459719	202.12	0.290715	201.22	2.31267	202.12	3.89228	201.22	5.90129	201.22	6.81999	201.22	9.93669
202.22	-0.0290527	203.12	0.317425	202.22	2.35107	203.12	3.92045	202.22	5.92139	202.22	6.83032	202.22	9.95679
203.22	-0.0123777	204.12	0.316436	203.22	2.38069	204.12	3.92337	203.22	5.94417	203.22	6.85017	203.22	9.98835
204.22	-0.00119591	205.12	0.32989	204.22	2.40383	205.12	3.91705	204.22	5.95266	204.22	6.8533	204.22	9.99685
205.22	-0.007617	206.12	0.345107	205.22	2.42524	206.12	3.92372	205.22	5.92744	205.22	6.83394	205.22	9.97017
206.22	-0.0136232	207.12	0.332019	206.22	2.44219	207.12	3.92528	206.22	5.91143	206.22	6.83599	206.22	9.98198
207.22	-0.042798	208.12	0.32299	207.22	2.43914	208.12	3.90136	207.22	5.89617	207.22	6.80461	207.22	9.97429
208.22	-0.065918	209.12	0.308857	208.22	2.41724	209.12	3.90017	208.22	5.88208	208.22	6.79614	208.22	9.94092
209.22	-0.0749025	210.12	0.297703	209.22	2.41216	210.12	3.91977	209.22	5.86333	209.22	6.77935	209.22	9.92363
210.22	-0.0775633	211.12	0.300886	210.22	2.42048	211.12	3.90538	210.22	5.86262	210.22	6.77986	210.22	9.92292
211.22	-0.0830078	212.12	0.303273	211.22	2.42358	212.12	3.91436	211.22	5.86768	211.22	6.7666	211.22	9.90918
212.22	-0.0705814	213.12	0.294946	212.22	2.40769	213.12	3.90945	212.22	5.89719	212.22	6.76829	212.22	9.91892
213.22	-0.0686283	214.12	0.278757	213.22	2.40256	214.12	3.90498	213.22	5.92063	213.22	6.78	213.22	9.91331
214.22	-0.0712891	215.12	0.292573	214.22	2.37769	215.12	3.91196	214.22	5.92847	214.22	6.76831	214.22	9.92847
215.22	-0.0629396	216.12	0.270672	215.22	2.36138	216.12	3.91301	215.22	5.94268	215.22	6.77397	215.22	9.94658
216.22	-0.0789795	217.12	0.259136	216.22	2.33655	217.12	3.92735	216.22	5.95032	216.22	6.77039	216.22	9.94104
217.22	-0.0682859	218.12	0.234395	217.22	2.32698	218.12	3.91115	217.22	5.95369	217.22	6.77815	217.22	9.95955
218.22	-0.0887451	219.12	0.238056	218.22	2.33655	219.12	3.91774	218.22	5.93396	218.22	6.79211	218.22	9.96228
219.22	-0.0801516	220.12	0.227544	219.22	2.34416	220.12	3.90625	219.22	5.93157	219.22	6.80828	219.22	9.97771
220.22	-0.0943604	221.12	0.21896	220.22	2.35266	221.12	3.89767	220.22	5.93884	220.22	6.82849	220.22	9.96545
221.22	-0.113306	222.12	0.223874	221.22	2.35422	222.12	3.88403	221.22	5.94138	221.22	6.81931	221.22	9.93992
222.22	-0.11792	223.12	0.238093	222.22	2.34375	223.12	3.88604	222.22	5.93774	222.22	6.81738	222.22	9.92505
223.22	-0.0972414	224.12	0.23552	223.22	2.35149	224.12	3.88689	223.22	5.9345	223.22	6.80828	223.22	9.90862
224.22	-0.0698729	225.12	0.22483	224.22	2.37275	225.12	3.89329	224.22	5.94038	224.22	6.80147	224.22	9.90815
225.22	-0.0706053	226.12	0.200666	225.22	2.37129	226.12	3.89769	225.22	5.9377	225.22	6.78389	225.22	9.89326
226.22	-0.0594482	227.12	0.198267	226.22	2.37756	227.12	3.89382	226.22	5.93127	226.22	6.77063	226.22	9.89124
227.22	-0.0699463	228.12	0.179033	227.22	2.39001	228.12	3.90218	227.22	5.92273	227.22	6.78308	227.22	9.87903
228.22	-0.0455809	229.12	0.164707	228.22	2.40095	229.12	3.91568	228.22	5.94368	228.22	6.82234	228.22	9.90852
229.22	-0.0742435	230.12	0.167356	229.22	2.3823	230.12	3.92932	229.22	5.94602	229.22	6.81931	229.22	9.92576
230.22	-0.0837402	231.12	0.187385	230.22	2.37354	231.12	3.93861	230.22	5.95386	230.22	6.82959	230.22	9.92554
231.22	-0.0852785	232.12	0.190675	231.22	2.37786	232.12	3.93823	231.22	5.94768	231.22	6.84661	231.22	9.91716
232.22	-0.0706291	233.12	0.187938	232.22	2.36419	233.12	3.95918	232.22	5.95134	232.22	6.85491	232.22	9.9345
233.22	-0.0710936	234.12	0.181289	233.22	2.35811	234.12	3.94472	233.22	5.94697	233.22	6.82759	233.22	9.93086
234.22	-0.0690432	235.12	0.193707	234.22	2.35234	235.12	3.93687	234.22	5.93462	234.22	6.8272	234.22	9.92412
235.22	-0.0583496	236.12	0.180573	235.22	2.34692	236.12	3.91373	235.22	5.91846	235.22	6.81079	235.22	9.8999
236.22	-0.0677004	237.12	0.168127	236.22	2.36223	237.12	3.92594	236.22	5.91692	236.22	6.81121	236.22	9.90789
237.22	-0.0805178	238.12	0.164671	237.22	2.35942	238.12	3.9115	237.22	5.9146	237.22	6.81548	237.22	9.9124
238.22	-0.122485	239.12	0.157283	238.22	2.36751	239.12	3.91387	238.22	5.90803	238.22	6.82673	238.22	9.899
239.22	-0.133057	240.12	0.182082	239.22	2.36597	240.12	3.92891	239.22	5.92822	239.22	6.83765	239.22	9.89648
240.22	-0.154078	241.12	0.18801	240.22	2.39719	241.12	3.95046	240.22	5.9531	240.22	6.86619	240.22	9.92185
241.22	-0.146973	242.12	0.2023	241.22	2.41724	242.12	3.96475	241.22	5.97192	241.22	6.88208	241.22	9.94189
242.22	-0.115771	243.12	0.194807	242.22	2.41694	243.12	3.96531	242.22	5.98457	242.22	6.89326	242.22	9.9416
243.22	-0.142944	244.12	0.185461	243.22	2.40564	244.12	3.9816	243.22	5.98547	243.22	6.87219	243.22	9.90051
244.22	-0.127441	245.12	0.16248	244.22	2.40063	245.12	3.97425	244.22	5.98633	244.22	6.88354	244.22	9.89819
245.22	-0.135303	246.12	0.158111	245.22	2.37935	246.12	3.96524	245.22	5.97261	245.22	6.8603	245.22	9.89839
246.22	-0.124121	247.12	0.163237	246.22	2.37637	247.12	3.95694	246.22	5.96108	246.22	6.86196	246.22	9.90518
247.22	-0.120508	248.12	0.144675	247.22	2.35679	248.12	3.92324	247.22	5.96958	247.22	6.86509	247.22	9.88755
248.22	-0.128784	249.12	0.189807	248.22	2.34875	249.12	3.9005	248.22	5.95544	248.22	6.86145	248.22	9.87805
249.22	-0.111328	250.12	0.21104	249.22	2.3374	250.12	3.89805	249.22	5.93652	249.22	6.87012	249.22	9.875
250.22	-0.085742	251.12	0.207122	250.22	2.33906	251.12	3.87924	250.22	5.93745	250.22	6.873	250.22	9.87788
251.22	-0.0810299	252.12	0.19502	251.22	2.35647	252.12	3.88594	251.22	5.93484	251.22	6.87087	251.22	9.86013
252.22	-0.0900631	253.12	0.19519	252.22	2.34622	253.12	3.89709	252.22	5.91848	252.22	6.87478	252.22	9.84133
253.22	-0.0824947	254.12	0.160332	253.22	2.36624	254.12	3.92498	253.22	5.91628	253.22	6.87356	253.22	9.85501
254.22	-0.0957279	255.12	0.134966	254.22	2.36545	255.12	3.92647	254.22	5.92454	254.22	6.8679	254.22	9.85081
255.22	-0.102612	256.12	0.126924	255.22	2.35662	256.12	3.93454	255.22	5.92107	255.22	6.86272	255.22	9.85833
256.22	-0.107447	257.12	0.112846	256.22	2.35422	257.12	3.92852	256.22	5.91013	256.22	6.86497	256.22	9.85593
257.22	-0.105054	258.12	0.0967331	257.22	2.3554	258.12	3.92046	257.22	5.89373	257.22	6.88225	257.22	9.85881
258.22	-0.0946045	259.12	0.0822687	258.22	2.35144	259.12	3.91137	258.22	5.89148	258.22	6.86365	258.22	9.85559
259.22	-0.0774412	260.12	0.0809278	259.22	2.3564	260.12	3.90515	259.22	5.88447	259.22	6.84126	259.22	9.87007
260.22	-0.0510254	261.12	0.0565729	260.22	2.35205	261.12	3.89178	260.22	5.89063	260.22	6.84619	260.22	9.87598
261.22	-0.0564451	262.12	0.0541086	261.22	2.33955	262.12	3.87637	261.22	5.88691	261.22	6.81489	261.22	9.87129
262.22	-0.0455322	263.12	0.0590401	262.22	2.35144	263.12	3.87374	262.22	5.90637	262.22	6.84167	262.22	9.88513
263.22	-0.0414553	264.12	0.0803127	263.22	2.3543	264.12	3.8828	263.22	5.91631	263.22	6.84331	263.22	9.90532
264.22	-0.030859	265.12	0.0991917	264.22	2.3583	265.12	3.87873	264.22	5.93203	264.22	6.86343	264.22	9.92105
265.22	-0.0266848	266.12	0.112869	265.22	2.36589	266.12	3.89217	265.22	5.94084	265.22	6.8593	265.22	9.93132
266.22	-0.011816	267.12	0.135615	266.22	2.36367	267.12	3.90856	266.22	5.95083	266.22	6.87344	266.22	9.94253
267.22	0.0182619	268.12	0.129233	267.22	2.38081	268.12	3.92123	267.22	5.95942	267.22	6.86519	267.22	9.95137
268.22	0.00449181	269.12	0.133215	268.22	2.3834	269.12	3.94181	268.22	5.95249	268.22	6.8541	268.22	9.94565
269.22	0.00681114	270.12	0.134451	269.22	2.40061	270.12	3.95354	269.22	5.95554	269.22	6.86155	269.22	9.96067
270.22	-0.000292778	271.12	0.143889	270.22	2.41304	271.12	3.96298	270.22	5.96992	270.22	6.88374	270.22	9.97188
271.22	-0.0224361	272.12	0.152578	271.22	2.41043	272.12	3.97753	271.22	5.97585	271.22	6.90945	271.22	9.98098
272.22	-0.0626221	273.12	0.161846	272.22	2.40149	273.12	3.97996	272.22	5.98132	272.22	6.90173	272.22	9.97498
273.22	-0.107593	274.12	0.140368	273.22	2.38459	274.12	3.97997	273.22	6.00007	273.22	6.89973	273.22	9.97419
274.22	-0.160938	275.12	0.130218	274.22	2.3542	275.12	3.95688	274.22	5.98872	274.22	6.88643	274.22	9.95308
275.22	-0.189672	276.12	0.127967	275.22	2.33303	276.12	3.95463	275.22	5.98953	275.22	6.87722	275.22	9.96243
276.22	-0.183203	277.12	0.13541	276.22	2.32119	277.12	3.97672	276.22	5.98818	276.22	6.88564	276.22	9.9689
277.22	-0.147168	278.12	0.123699	277.22	2.31963	278.12	3.97013	277.22	6.0147	277.22	6.89385	277.22	9.9688
278.22	-0.148071	279.12	0.135298	278.22	2.34192	279.12	3.96684	278.22	6.01111	278.22	6.90271	278.22	9.9679
279.22	-0.137036	280.12	0.127033	279.22	2.34758	280.12	3.96859	279.22	6.02312	279.22	6.89421	279.22	9.97112
280.22	-0.113672	281.12	0.14288	280.22	2.35215	281.12	3.96686	280.22	6.02793	280.22	6.88511	280.22	9.97153
281.22	-0.10791	282.12	0.15605	281.22	2.354	282.12	3.9749	281.22	6.02563	281.22	6.88696	281.22	9.95508
282.22	-0.0961428	283.12	0.147923	282.22	2.35894	283.12	3.97312	282.22	6.02397	282.22	6.8853	282.22	9.93926
283.22	-0.0992918	284.12	0.144497	283.22	2.36726	284.12	3.97873	283.22	6.0262	283.22	6.88752	283.22	9.93611
284.22	-0.0996828	285.12	0.129834	284.22	2.37957	285.12	4.00044	284.22	6.02019	284.22	6.90959	284.22	9.93938
285.22	-0.111646	286.12	0.122898	285.22	2.38787	286.12	4.01767	285.22	6.00554	285.22	6.92888	285.22	9.95867
286.22	-0.121631	287.12	0.138559	286.22	2.37715	287.12	4.03944	286.22	6.00532	286.22	6.9416	286.22	9.95747
287.22	-0.126612	288.12	0.148125	287.22	2.40073	288.12	4.03411	287.22	6.01719	287.22	6.95347	287.22	9.99863
288.22	-0.12959	289.12	0.181452	288.22	2.40435	289.12	4.05694	288.22	6.01885	288.22	6.93535	288.22	10.0237
289.22	-0.115259	290.12	0.20469	289.22	2.40891	290.12	4.08213	289.22	6.01853	289.22	6.94968	289.22	10.051
290.22	-0.0981932	291.12	0.212088	290.22	2.41426	291.12	4.08025	290.22	6.02852	290.22	6.96504	290.22	10.0512
291.22	-0.0840578	292.12	0.199444	291.22	2.4196	292.12	4.07469	291.22	6.03899	291.22	6.97429	291.22	10.0585
292.22	-0.0709229	293.12	0.199016	292.22	2.40149	293.12	4.06523	292.22	6.00793	292.22	6.96399	292.22	10.0424
293.22	-0.0767097	294.12	0.182517	293.22	2.39131	294.12	4.05068	293.22	5.98994	293.22	6.94477	293.22	10.0224
294.22	-0.0942631	295.12	0.168091	294.22	2.40012	295.12	4.0304	294.22	5.98801	294.22	6.92771	294.22	10.0061
295.22	-0.124537	296.12	0.162731	295.22	2.39451	296.12	4.01722	295.22	5.98435	295.22	6.91892	295.22	9.98069
296.22	-0.1542	297.12	0.150552	296.22	2.39463	297.12	4.01652	296.22	5.96152	296.22	6.89438	296.22	9.96934
297.22	-0.173388	298.12	1.01163	297.22	2.39522	298.12	4.87565	297.22	5.95674	297.22	6.8813	297.22	9.95015
298.22	0.813097	299.12	-0.42197	298.22	3.36974	299.12	3.09732	298.22	6.9276	298.22	7.82457	298.22	10.9125
299.22	-0.0165799	300.12	0.0786416	299.22	2.95656	300.12	3.52981	299.22	6.84499	299.22	9.04763	299.22	14.3213
300.22	-0.802461	301.12	-0.639916	300.22	1.36624	301.12	1.20408	300.22	3.58694	300.22	3.05887	300.22	4.72854
301.22	-0.492676	302.12	-0.696117	301.22	0.789062	302.12	0.98357	301.22	1.57251	301.22	0.644042	301.22	1.29834
302.22	-0.625	303.12	-0.733969	302.22	0.582031	303.12	0.857339	302.22	1.20605	302.22	0.277832	302.22	0.628174
303.22	-0.643945	304.12	-0.750344	303.22	0.493018	304.12	0.759666	303.22	0.933447	303.22	0.0579591	303.22	0.328467
304.22	-0.643188	305.12	-0.789338	304.22	0.418579	305.12	0.653777	304.22	0.785278	304.22	0.0220947	304.22	0.135864
305.22	-0.66582	306.12	-0.817644	305.22	0.307812	306.12	0.563704	305.22	0.68501	305.22	-0.0395997	305.22	-0.00615239
306.22	-0.658325	307.12	-0.830766	306.22	0.237183	307.12	0.512739	306.22	0.615601	306.22	-0.0894775	306.22	-0.109497
307.22	-0.655591	308.12	-0.860488	307.22	0.185229	308.12	0.468125	307.22	0.553882	307.22	-0.0806397	307.22	-0.176587
308.22	-0.631518	309.12	-0.866086	308.22	0.135571	309.12	0.442752	308.22	0.518628	308.22	-0.0692626	308.22	-0.19646
309.22	-0.636914	310.12	-0.870017	309.22	0.115772	310.12	0.43345	309.22	0.478809	309.22	-0.0753906	309.22	-0.211621
310.22	-0.626196	311.12	-0.875974	310.22	0.101587	311.12	0.424319	310.22	0.475122	310.22	-0.0466063	310.22	-0.217261
311.22	-0.607178	312.12	-0.875473	311.22	0.109131	312.12	0.394058	311.22	0.503906	311.22	-0.0407715	311.22	-0.236084
312.22	-0.612939	313.12	-0.888628	312.22	0.0870118	313.12	0.370894	312.22	0.47666	312.22	-0.0482422	312.22	-0.239648
313.22	-0.585059	314.12	-0.881081	313.22	0.0890138	314.12	0.355979	313.22	0.485742	313.22	-0.0381835	313.22	-0.252783
314.22	-0.562085	315.12	-0.892556	314.22	0.0839112	315.12	0.337669	314.22	0.468677	314.22	-0.0286376	314.22	-0.223462
315.22	-0.5396	316.12	-0.895647	315.22	0.0797852	316.12	0.308699	315.22	0.475049	315.22	-0.0273925	315.22	-0.216357
316.22	-0.540649	317.12	-0.893323	316.22	0.0697021	317.12	0.317371	316.22	0.431519	316.22	-0.0460205	316.22	-0.229858
317.22	-0.522217	318.12	-0.890271	317.22	0.07959	318.12	0.312122	317.22	0.429932	317.22	-0.0556639	317.22	-0.229736
318.22	-0.517212	319.12	-0.879263	318.22	0.0718995	319.12	0.312388	318.22	0.415894	318.22	-0.0408935	318.22	-0.214966
319.22	-0.517798	320.12	-0.878205	319.22	0.0400634	320.12	0.312957	319.22	0.39602	319.22	-0.0473389	319.22	-0.223364
320.22	-0.518945	321.12	-0.871072	320.22	0.0213379	321.12	0.333274	320.22	0.388281	320.22	-0.0309082	320.22	-0.21792
321.22	-0.525024	322.12	-0.876313	321.22	0.0245362	322.12	0.35147	321.22	0.396362	321.22	-0.00231928	321.22	-0.193237
322.22	-0.521167	323.12	-0.895696	322.22	0.0332763	323.12	0.364558	322.22	0.40852	322.22	0.0310791	322.22	-0.184741
323.22	-0.508545	324.12	-0.889912	323.22	0.0234375	324.12	0.374736	323.22	0.421631	323.22	0.0317383	323.22	-0.18457
324.22	-0.510791	325.12	-0.900578	324.22	0.0272949	325.12	0.365291	324.22	0.414014	324.22	0.0407226	324.22	-0.206836
325.22	-0.522339	326.12	-0.925913	325.22	0.038208	326.12	0.359976	325.22	0.392944	325.22	0.0513916	325.22	-0.209839
326.22	-0.527856	327.12	-0.924868	326.22	0.0219482	327.12	0.361021	326.22	0.367407	326.22	0.0549072	326.22	-0.233667
327.22	-0.535278	328.12	-0.91416	327.22	-0.00695801	328.12	0.341943	327.22	0.352173	327.22	0.0462646	327.22	-0.245728
328.22	-0.528931	329.12	-0.899287	328.22	-0.0264893	329.12	0.317754	328.22	0.332153	328.22	0.024536	328.22	-0.247192
329.22	-0.528491	330.12	-0.899192	329.22	-0.0587647	330.12	0.306375	329.22	0.331128	329.22	0.00983882	329.22	-0.263843
330.22	-0.533643	331.12	-0.882026	330.22	-0.0814941	331.12	0.290093	330.22	0.323047	330.22	-0.00947261	330.22	-0.275342
331.22	-0.535156	332.12	-0.871099	331.22	-0.0949706	332.12	0.277827	331.22	0.338135	331.22	0.00512701	331.22	-0.279541
332.22	-0.531201	333.12	-0.877915	332.22	-0.0873535	333.12	0.257827	332.22	0.333057	332.22	0.0339844	332.22	-0.266309
333.22	-0.502783	334.12	-0.876548	333.22	-0.0867675	334.12	0.269204	333.22	0.341943	333.22	0.0436036	333.22	-0.264258
334.22	-0.481201	335.12	-0.861509	334.22	-0.0756835	335.12	0.297671	334.22	0.351563	334.22	0.0698243	334.22	-0.239502
335.22	-0.441064	336.12	-0.854192	335.22	-0.0645996	336.12	0.299373	335.22	0.369238	335.22	0.0994629	335.22	-0.22207
336.22	-0.435278	337.12	-0.835618	336.22	-0.0612549	337.12	0.306228	336.22	0.387231	336.22	0.105005	336.22	-0.189917
337.22	-0.420654	338.12	-0.841182	337.22	-0.0407715	338.12	0.319463	337.22	0.404297	337.22	0.127441	337.22	-0.177246
338.22	-0.426807	339.12	-0.852117	338.22	-0.0371583	339.12	0.314876	338.22	0.409619	338.22	0.125439	338.22	-0.152148
339.22	-0.450562	340.12	-0.851938	339.22	-0.0406494	340.12	0.319692	339.22	0.389282	339.22	0.0985107	339.22	-0.157593
340.22	-0.4573	341.12	-0.874936	340.22	-0.0346924	341.12	0.318423	340.22	0.387915	340.22	0.0842041	340.22	-0.167993
341.22	-0.492358	342.12	-0.868528	341.22	-0.0375244	342.12	0.312869	341.22	0.381665	341.22	0.0659912	341.22	-0.171558
342.22	-0.492139	343.12	-0.867834	342.22	-0.0336426	343.12	0.308435	342.22	0.383594	342.22	0.0623047	342.22	-0.176709
343.22	-0.484448	344.12	-0.827065	343.22	-0.0430419	344.12	0.304038	343.22	0.366626	343.22	0.0704835	343.22	-0.189282
344.22	-0.485523	345.12	-0.826848	344.22	-0.0353272	345.12	0.304255	344.22	0.36897	344.22	0.0728271	344.22	-0.196216
345.22	-0.472412	346.12	-0.814331	345.22	-0.0310059	346.12	0.292114	345.22	0.380859	345.22	0.097168	345.22	-0.185059
346.22	-0.442383	347.12	-0.794534	346.22	-0.0234375	347.12	0.300193	346.22	0.378174	346.22	0.0991211	346.22	-0.202148
347.22	-0.427466	348.12	-0.780313	347.22	-0.00656724	348.12	0.304648	347.22	0.378443	347.22	0.108423	347.22	-0.205054
348.22	-0.411694	349.12	-0.803933	348.22	0.0111572	349.12	0.294456	348.22	0.381519	348.22	0.114185	348.22	-0.188794
349.22	-0.405811	350.12	-0.820889	349.22	-0.00249028	350.12	0.281651	349.22	0.367627	349.22	0.0824707	349.22	-0.204395
350.22	-0.400781	351.12	-0.833428	350.22	-0.020166	351.12	0.291572	350.22	0.362891	350.22	0.0352539	350.22	-0.220605
351.22	-0.400488	352.12	-0.844858	351.22	-0.0171875	352.12	0.286001	351.22	0.377588	351.22	0.0304199	351.22	-0.213965
352.22	-0.407715	353.12	-0.854421	352.22	-0.0383301	353.12	0.282053	352.22	0.379883	352.22	0.0375976	352.22	-0.203369
353.22	-0.43894	354.12	-0.8622	353.22	-0.0649169	354.12	0.268416	353.22	0.379907	353.22	0.0393311	353.22	-0.198218
354.22	-0.441211	355.12	-0.841882	354.22	-0.0613281	355.12	0.253089	354.22	0.393994	354.22	0.0519532	354.22	-0.176318
355.22	-0.455981	356.12	-0.820539	355.22	-0.0436277	356.12	0.263201	355.22	0.413892	355.22	0.0684328	355.22	-0.166675
356.22	-0.447363	357.12	-0.808882	356.22	-0.0149902	357.12	0.265825	356.22	0.401025	356.22	0.0787598	356.22	-0.156103
357.22	-0.430078	358.12	-0.793564	357.22	0.00205094	358.12	0.273818	357.22	0.406348	357.22	0.0708986	357.22	-0.170556
358.22	-0.402637	359.12	-0.783464	358.22	0.0182618	359.12	0.277083	358.22	0.412793	358.22	0.0756348	358.22	-0.172656
359.22	-0.384643	360.12	-0.763813	359.22	0.0382081	360.12	0.27354	359.22	0.419556	359.22	0.0892335	359.22	-0.142212
360.22	-0.383227	361.12	-0.737708	360.22	0.0310792	361.12	0.308191	360.22	0.427319	360.22	0.0882081	360.22	-0.113208
361.22	-0.359424	362.12	-0.730149	361.22	0.0358399	362.12	0.287673	361.22	0.451611	361.22	0.127393	361.22	-0.104297
362.22	-0.359448	363.12	-0.726043	362.22	0.0179931	363.12	0.267122	362.22	0.454761	362.22	0.111011	362.22	-0.0889405
363.22	-0.374902	364.12	-0.713059	363.22	0.0152343	364.12	0.242263	363.22	0.467383	363.22	0.111914	363.22	-0.0897461
364.22	-0.368091	365.12	-0.704033	364.22	0.0298583	365.12	0.230293	364.22	0.474194	364.22	0.110181	364.22	-0.0856203
365.22	-0.387329	366.12	-0.728516	365.22	0.0120847	366.12	0.222168	365.22	0.46936	365.22	0.0831296	365.22	-0.101441
366.22	-0.420776	367.12	-0.73863	366.22	-0.00817877	367.12	0.217913	366.22	0.440552	366.22	0.0555419	366.22	-0.147583
367.22	-0.420947	368.12	-0.7502	367.22	0.000683606	368.12	0.218794	367.22	0.431104	367.22	0.048291	367.22	-0.160205
368.22	-0.419434	369.12	-0.756585	368.22	-0.017334	369.12	0.24366	368.22	0.418945	368.22	0.0461426	368.22	-0.15918
369.22	-0.425122	370.12	-0.767463	369.22	-0.0354737	370.12	0.247674	369.22	0.406665	369.22	0.0226318	369.22	-0.185864
370.22	-0.443848	371.12	-0.769702	370.22	-0.0476073	371.12	0.244946	370.22	0.389893	370.22	0.0100099	370.22	-0.196777
371.22	-0.439697	372.12	-0.763806	371.22	-0.0512694	372.12	0.24425	371.22	0.382324	371.22	0.00415051	371.22	-0.173096
372.22	-0.432251	373.12	-0.768013	372.22	-0.055542	373.12	0.24395	372.22	0.386597	372.22	0.010376	372.22	-0.175903
373.22	-0.434009	374.12	-0.784348	373.22	-0.045337	374.12	0.234207	373.22	0.399731	373.22	0.000317335	373.22	-0.183521
374.22	-0.431103	375.12	-0.764565	374.22	-0.0414549	375.12	0.24105	374.22	0.410449	374.22	0.0205568	374.22	-0.182812
375.22	-0.414844	376.12	-0.760442	375.22	-0.0132324	376.12	0.248103	375.22	0.426709	375.22	0.0597657	375.22	-0.170947
376.22	-0.391724	377.12	-0.751392	376.22	-0.00793445	377.12	0.263257	376.22	0.443237	376.22	0.0670167	376.22	-0.178589
377.22	-0.38269	378.12	-0.724841	377.22	-0.0118408	378.12	0.256604	377.22	0.449829	377.22	0.0736085	377.22	-0.169311
378.22	-0.37915	379.12	-0.693396	378.22	-0.0102538	379.12	0.249719	378.22	0.466309	378.22	0.0678712	378.22	-0.167969
379.22	-0.368286	380.12	-0.699011	379.22	-0.00793463	380.12	0.230432	379.22	0.473267	379.22	0.0916747	379.22	-0.119751
380.22	-0.383789	381.12	-0.690576	380.22	-0.0214843	381.12	0.211523	380.22	0.4646	380.22	0.0651856	380.22	-0.103516
381.22	-0.388916	382.12	-0.679919	381.22	-0.0395508	382.12	0.211682	381.22	0.476318	381.22	0.045166	381.22	-0.0830078
382.22	-0.420776	383.12	-0.680144	382.22	-0.0526122	383.12	0.198518	382.22	0.464722	382.22	0.0418702	382.22	-0.0726318
383.22	-0.425	384.12	-0.70292	383.22	-0.0646484	384.12	0.19918	383.22	0.46416	383.22	0.0337402	383.22	-0.082959
384.22	-0.436084	385.12	-0.714421	384.22	-0.0684083	385.12	0.198909	384.22	0.463574	384.22	0.0409667	384.22	-0.0874512
385.22	-0.452515	386.12	-0.737341	385.22	-0.0823976	386.12	0.207727	385.22	0.45935	385.22	0.0440673	385.22	-0.116333
386.22	-0.449219	387.12	-0.744463	386.22	-0.0881348	387.12	0.211592	386.22	0.441162	386.22	0.019287	386.22	-0.146973
387.22	-0.43623	388.12	-0.733535	387.22	-0.0868652	388.12	0.201768	387.22	0.456104	387.22	0.0193359	387.22	-0.161328
388.22	-0.421191	389.12	-0.741191	388.22	-0.0823242	389.12	0.193379	388.22	0.459424	388.22	0.0226563	388.22	-0.167773
389.22	-0.433106	390.12	-0.746504	389.22	-0.0903321	390.12	0.188799	389.22	0.449463	389.22	0.0207519	389.22	-0.173096
390.22	-0.432178	391.12	-0.727402	390.22	-0.0928223	391.12	0.195449	390.22	0.432813	390.22	-0.000781238	390.22	-0.16582
391.22	-0.430371	392.12	-0.724504	391.22	-0.0875977	392.12	0.180769	391.22	0.434619	391.22	0.00566405	391.22	-0.165234
392.22	-0.456079	393.12	-0.71248	392.22	-0.0893798	393.12	0.160322	392.22	0.426489	392.22	0.00949711	392.22	-0.167993
393.22	-0.474585	394.12	-0.73103	393.22	-0.0915282	394.12	0.159351	393.22	0.41897	393.22	0.0188234	393.22	-0.179175
394.22	-0.489966	395.12	-0.730469	394.22	-0.0690674	395.12	0.15332	394.22	0.401147	394.22	0.0105225	394.22	-0.179663
395.22	-0.482642	396.12	-0.723606	395.22	-0.0578368	396.12	0.142605	395.22	0.40188	395.22	0.0237061	395.22	-0.202856
396.22	-0.470459	397.12	-0.742207	396.22	-0.064453	397.12	0.151592	396.22	0.406983	396.22	0.0502931	396.22	-0.207031
397.22	-0.473926	398.12	-0.738152	397.22	-0.0635253	398.12	0.149543	397.22	0.423291	397.22	0.0678223	397.22	-0.206103
398.22	-0.453247	399.12	-0.736064	398.22	-0.0550537	399.12	0.149678	398.22	0.422974	398.22	0.0823975	398.22	-0.19519
399.22	-0.44563	400.12	-0.722966	399.22	-0.0706299	400.12	0.146419	399.22	0.41228	399.22	0.0814697	399.22	-0.201978
400.22	-0.464258	401.12	-0.726372	400.22	-0.0804686	401.12	0.161323	400.22	0.405371	400.22	0.0765138	400.22	-0.197168
401.22	-0.466406	402.12	-0.736504	401.22	-0.0767578	402.12	0.16877	401.22	0.394678	401.22	0.0819336	401.22	-0.151221
402.22	-0.484668	403.12	-0.740659	402.22	-0.101855	403.12	0.169741	402.22	0.358105	402.22	0.0565918	402.22	-0.159717
403.22	-0.513135	404.12	-0.737954	403.22	-0.118359	404.12	0.169273	403.22	0.333545	403.22	0.0320313	403.22	-0.175977
404.22	-0.525928	405.12	-0.745647	404.22	-0.125781	405.12	0.183064	404.22	0.319287	404.22	0.0312012	404.22	-0.187793
405.22	-0.515747	406.12	-0.74137	405.22	-0.116333	406.12	0.214929	405.22	0.327759	405.22	0.04187	405.22	-0.176392
406.22	-0.510498	407.12	-0.718652	406.22	-0.0947265	407.12	0.21665	406.22	0.324463	406.22	0.0544434	406.22	-0.162353
407.22	-0.50708	408.12	-0.718958	407.22	-0.0913086	408.12	0.198035	407.22	0.341064	407.22	0.0722656	407.22	-0.144043
408.22	-0.521606	409.12	-0.725012	408.22	-0.0831299	409.12	0.19198	408.22	0.352417	408.22	0.0838623	408.22	-0.141235
409.22	-0.51709	410.12	-0.725664	409.22	-0.0532227	410.12	0.183271	409.22	0.358887	409.22	0.110352	409.22	-0.144531
410.22	-0.522656	411.12	-0.72248	410.22	-0.0392578	411.12	0.18084	410.22	0.371631	410.22	0.107959	410.22	-0.146191
411.22	-0.528076	412.12	-0.717737	411.22	-0.0283203	412.12	0.169958	411.22	0.391113	411.22	0.114258	411.22	-0.148193
412.22	-0.519165	413.12	-0.70387	412.22	-0.0443116	413.12	0.163562	412.22	0.409058	412.22	0.101685	412.22	-0.175903
413.22	-0.516602	414.12	-0.705105	413.22	-0.0449218	414.12	0.15134	413.22	0.408203	413.22	0.112061	413.22	-0.175293
414.22	-0.497778	415.12	-0.695762	414.22	-0.0412353	415.12	0.168496	414.22	0.399683	414.22	0.101587	414.22	-0.172827
415.22	-0.492554	416.12	-0.686584	415.22	-0.0614013	416.12	0.148377	415.22	0.379028	415.22	0.0841065	415.22	-0.17981
416.22	-0.48706	417.12	-0.686516	416.22	-0.0681152	417.12	0.147224	416.22	0.356445	416.22	0.0681153	416.22	-0.195801
417.22	-0.497632	418.12	-0.70124	417.22	-0.0730712	418.12	0.14666	417.22	0.347827	417.22	0.0392335	417.22	-0.190015
418.22	-0.515991	419.12	-0.713838	418.22	-0.0870361	419.12	0.149199	418.22	0.325562	418.22	0.0308838	418.22	-0.184204
419.22	-0.51311	420.12	-0.719963	419.22	-0.0873291	420.12	0.163826	419.22	0.315747	419.22	0.0237549	419.22	-0.194263
420.22	-0.507568	421.12	-0.717939	420.22	-0.0996093	421.12	0.176348	420.22	0.316406	420.22	0.0246583	420.22	-0.19873
421.22	-0.506396	422.12	-0.716848	421.22	-0.0886718	422.12	0.183054	421.22	0.304639	421.22	0.0106935	421.22	-0.176074
422.22	-0.501733	423.12	-0.721384	422.22	-0.0859618	423.12	0.190969	422.22	0.29563	422.22	0.0051026	422.22	-0.189722
423.22	-0.488818	424.12	-0.711833	423.22	-0.0959961	424.12	0.182454	423.22	0.305127	423.22	-0.00273442	423.22	-0.174854
424.22	-0.473755	425.12	-0.695825	424.22	-0.119995	425.12	0.183325	424.22	0.290894	424.22	-0.0255126	424.22	-0.181274
425.22	-0.46814	426.12	-0.694592	425.22	-0.111206	426.12	0.193103	425.22	0.299683	425.22	-0.0277099	425.22	-0.171265
426.22	-0.451904	427.12	-0.698254	426.22	-0.0917968	427.12	0.187488	426.22	0.306397	426.22	-0.0307617	426.22	-0.149658
427.22	-0.441528	428.12	-0.705354	427.22	-0.0997314	428.12	0.175994	427.22	0.319946	427.22	-0.0277099	427.22	-0.158813
428.22	-0.434863	429.12	-0.695884	428.22	-0.0798828	429.12	0.169106	428.22	0.335645	428.22	-0.0288574	428.22	-0.150928
429.22	-0.427441	430.12	-0.697266	429.22	-0.0770996	430.12	0.166748	429.22	0.352344	429.22	-0.0324218	429.22	-0.138135
430.22	-0.426953	431.12	-0.710442	430.22	-0.0766114	431.12	0.163581	430.22	0.362598	430.22	-0.0338868	430.22	-0.142285
431.22	-0.425562	432.12	-0.73803	431.22	-0.0815675	432.12	0.137947	431.22	0.370337	431.22	-0.0554444	431.22	-0.162378
432.22	-0.420508	433.12	-0.744609	432.22	-0.0906739	433.12	0.130635	432.22	0.375879	432.22	-0.0828614	432.22	-0.191016
433.22	-0.434619	434.12	-0.748699	433.22	-0.11333	434.12	0.137044	433.22	0.352734	433.22	-0.0762206	433.22	-0.228809
434.22	-0.418823	435.12	-0.745483	434.22	-0.1073	435.12	0.148071	434.22	0.342407	434.22	-0.0811766	434.22	-0.24353
435.22	-0.408569	436.12	-0.747676	435.22	-0.102905	436.12	0.151006	435.22	0.328735	435.22	-0.0787354	435.22	-0.254028
436.22	-0.403979	437.12	-0.754209	436.22	-0.113452	437.12	0.161563	436.22	0.297437	436.22	-0.0726806	436.22	-0.268237
437.22	-0.412915	438.12	-0.765857	437.22	-0.142407	438.12	0.158948	437.22	0.278491	437.22	-0.0672119	437.22	-0.270581
438.22	-0.438672	439.12	-0.76467	438.22	-0.166455	439.12	0.153298	438.22	0.261035	438.22	-0.0680664	438.22	-0.275098
439.22	-0.433325	440.12	-0.770759	439.22	-0.181128	440.12	0.140862	439.22	0.246118	439.22	-0.0773681	439.22	-0.270972
440.22	-0.449365	441.12	-0.780998	440.22	-0.182031	441.12	0.127937	440.22	0.24375	440.22	-0.0921876	440.22	-0.276025
441.22	-0.460181	442.12	-0.782527	441.22	-0.201392	442.12	0.1247	441.22	0.262231	441.22	-0.113501	441.22	-0.286841
442.22	-0.461816	443.12	-0.796299	442.22	-0.184717	443.12	0.106045	442.22	0.300391	442.22	-0.101465	442.22	-0.279932
443.22	-0.47124	444.12	-0.79803	443.22	-0.177295	444.12	0.0877125	443.22	0.33125	443.22	-0.101123	443.22	-0.26665
444.22	-0.468481	445.12	-0.773508	444.22	-0.160132	445.12	0.101248	444.22	0.341821	444.22	-0.0910399	444.22	-0.259253
445.22	-0.469238	446.12	-0.78364	445.22	-0.13501	446.12	0.100149	445.22	0.348145	445.22	-0.076416	445.22	-0.260254
446.22	-0.469263	447.12	-0.766343	446.22	-0.135034	447.12	0.0901026	446.22	0.346167	446.22	-0.0678955	446.22	-0.274439
447.22	-0.476733	448.12	-0.75759	447.22	-0.14397	448.12	0.0900659	447.22	0.332105	447.22	-0.0624267	447.22	-0.304858
448.22	-0.474805	449.12	-0.733975	448.22	-0.148633	449.12	0.0975683	448.22	0.321826	448.22	-0.0727051	448.22	-0.328809
449.22	-0.457324	450.12	-0.726614	449.22	-0.160205	450.12	0.0936987	449.22	0.301465	449.22	-0.0786622	449.22	-0.347217
450.22	-0.466577	451.12	-0.710073	450.22	-0.174829	451.12	0.08021	450.22	0.272192	450.22	-0.0813233	450.22	-0.374536
451.22	-0.471558	452.12	-0.693948	451.22	-0.197876	452.12	0.0680151	451.22	0.257446	451.22	-0.0875244	451.22	-0.388062
452.22	-0.469336	453.12	-0.693313	452.22	-0.239356	453.12	0.0535132	452.22	0.248437	452.22	-0.10044	452.22	-0.413184
453.22	-0.477124	454.12	-0.69584	453.22	-0.227368	454.12	0.0426855	453.22	0.217944	453.22	-0.109448	453.22	-0.394849
454.22	-0.47771	455.12	-0.682041	454.22	-0.235523	455.12	0.0389062	454.22	0.193921	454.22	-0.102954	454.22	-0.382495
455.22	-0.481763	456.12	-0.661128	455.22	-0.229565	456.12	0.0300342	455.22	0.180103	455.22	-0.111646	455.22	-0.379956
456.22	-0.486206	457.12	-0.658284	456.22	-0.243042	457.12	0.0323901	456.22	0.174439	456.22	-0.11853	456.22	-0.384399
457.22	-0.482227	458.12	-0.662207	457.22	-0.212939	458.12	0.00942385	457.22	0.173047	457.22	-0.121875	457.22	-0.360889
458.22	-0.476855	459.12	-0.656155	458.22	-0.184863	459.12	0.0154761	458.22	0.157666	458.22	-0.117725	458.22	-0.335742
459.22	-0.477319	460.12	-0.653599	459.22	-0.188501	460.12	0.0180322	459.22	0.152075	459.22	-0.131128	459.22	-0.34939
460.22	-0.479419	461.12	-0.658733	460.22	-0.194019	461.12	0.0226636	460.22	0.155103	460.22	-0.132007	460.22	-0.358081
461.22	-0.473389	462.12	-0.673054	461.22	-0.202148	462.12	0.00370362	461.22	0.147461	461.22	-0.116211	461.22	-0.361816
462.22	-0.462573	463.12	-0.674551	462.22	-0.205737	463.12	0.00147465	462.22	0.128247	462.22	-0.12395	462.22	-0.353687
463.22	-0.474634	464.12	-0.691916	463.22	-0.219263	464.12	0.0160914	463.22	0.121314	463.22	-0.126001	463.22	-0.36062
464.22	-0.486621	465.12	-0.693506	464.22	-0.221973	465.12	0.00180668	464.22	0.102002	464.22	-0.145801	464.22	-0.371875
465.22	-0.476367	466.12	-0.706008	465.22	-0.231982	466.12	-0.00727779	465.22	0.108594	465.22	-0.140674	465.22	-0.370166
466.22	-0.475854	467.12	-0.692192	466.22	-0.224878	467.12	-0.014458	466.22	0.101294	466.22	-0.151147	466.22	-0.364282
467.22	-0.469458	468.12	-0.6947	467.22	-0.2302	468.12	0.0145287	467.22	0.102564	467.22	-0.168188	467.22	-0.374976
468.22	-0.462891	469.12	-0.711006	468.22	-0.204102	469.12	0.0162891	468.22	0.128662	468.22	-0.149902	468.22	-0.352051
469.22	-0.451709	470.12	-0.704514	469.22	-0.220264	470.12	0.0164331	469.22	0.108594	469.22	-0.161426	469.22	-0.351855
470.22	-0.422681	471.12	-0.69124	470.22	-0.21272	471.12	0.0245801	470.22	0.113452	470.22	-0.155347	470.22	-0.358716
471.22	-0.414331	472.12	-0.696306	471.22	-0.209009	472.12	0.022688	471.22	0.110815	471.22	-0.171167	471.22	-0.358911
472.22	-0.401709	473.12	-0.71312	472.22	-0.215918	473.12	0.0241846	472.22	0.105127	472.22	-0.172217	472.22	-0.363867
473.22	-0.407471	474.12	-0.717778	473.22	-0.20459	474.12	0.0488232	473.22	0.0981445	473.22	-0.187012	473.22	-0.385986
474.22	-0.400586	475.12	-0.720364	474.22	-0.208203	475.12	0.050144	474.22	0.0894042	474.22	-0.221875	474.22	-0.395215
475.22	-0.410083	476.12	-0.724309	475.22	-0.205981	476.12	0.0566967	475.22	0.108472	475.22	-0.19939	475.22	-0.380054
476.22	-0.424561	477.12	-0.737664	476.22	-0.209229	477.12	0.0711744	476.22	0.109131	476.22	-0.211182	476.22	-0.378174
477.22	-0.437085	478.12	-0.749705	477.22	-0.215405	478.12	0.0762232	477.22	0.107593	477.22	-0.218579	477.22	-0.387524
478.22	-0.444678	479.12	-0.762966	478.22	-0.22959	479.12	0.0707739	478.22	0.112939	478.22	-0.213232	478.22	-0.39707
479.22	-0.474439	480.12	-0.789204	479.22	-0.261792	480.12	0.0489308	479.22	0.0951415	479.22	-0.218091	479.22	-0.403149
480.22	-0.485962	481.12	-0.789653	480.22	-0.278687	481.12	0.0538525	480.22	0.0794678	480.22	-0.22644	480.22	-0.418823
481.22	-0.481763	482.12	-0.806216	481.22	-0.271802	482.12	0.0494971	481.22	0.0773193	481.22	-0.245679	481.22	-0.420972
482.22	-0.48894	483.12	-0.814609	482.22	-0.275806	483.12	0.0450099	482.22	0.0764893	482.22	-0.250903	482.22	-0.417163
483.22	-0.495434	484.12	-0.822519	483.22	-0.265942	484.12	0.0456447	483.22	0.0668214	483.22	-0.25935	483.22	-0.405347
484.22	-0.486059	485.12	-0.815937	484.22	-0.259985	485.12	0.0483204	484.22	0.0530031	484.22	-0.25852	484.22	-0.409155
485.22	-0.491723	486.12	-0.817637	485.22	-0.261499	486.12	0.0466212	485.22	0.0495363	485.22	-0.24978	485.22	-0.405054
486.22	-0.469165	487.12	-0.822224	486.22	-0.247729	487.12	0.0583911	486.22	0.0393801	486.22	-0.231372	486.22	-0.393725
487.22	-0.445654	488.12	-0.832124	487.22	-0.241064	488.12	0.0355519	487.22	0.0592286	487.22	-0.201758	487.22	-0.398779
488.22	-0.437646	489.12	-0.832717	488.22	-0.225732	489.12	0.0381323	488.22	0.0379395	488.22	-0.191797	488.22	-0.426416
489.22	-0.417358	490.12	-0.828699	489.22	-0.21521	490.12	0.0289674	489.22	0.0452881	489.22	-0.161743	489.22	-0.432251
490.22	-0.421387	491.12	-0.826814	490.22	-0.221191	491.12	0.0264575	490.22	0.0283204	490.22	-0.160644	490.22	-0.466797
491.22	-0.410083	492.12	-0.810154	491.22	-0.206714	492.12	0.0162622	491.22	0.0244873	491.22	-0.149341	491.22	-0.475757
492.22	-0.414746	493.12	-0.810964	492.22	-0.210645	493.12	-0.00407964	492.22	0.0205566	492.22	-0.155225	492.22	-0.481641
493.22	-0.434253	494.12	-0.821133	493.22	-0.212573	494.12	-0.01083	493.22	0.0108153	493.22	-0.182544	493.22	-0.479663
494.22	-0.461206	495.12	-0.838003	494.22	-0.216821	495.12	-0.00499505	494.22	0.0143799	494.22	-0.195337	494.22	-0.466333
495.22	-0.453247	496.12	-0.834963	495.22	-0.192505	496.12	-0.00854743	495.22	0.0211183	495.22	-0.208618	495.22	-0.460815
496.22	-0.440283	497.12	-0.829197	496.22	-0.172461	497.12	-0.0203588	496.22	0.0287109	496.22	-0.207617	496.22	-0.443457
497.22	-0.440308	498.12	-0.845788	497.22	-0.176392	498.12	-0.0244994	497.22	0.0235596	497.22	-0.223755	497.22	-0.456421
498.22	-0.452148	499.12	-0.826807	498.22	-0.173828	499.12	-0.0355468	498.22	0.0280762	498.22	-0.224609	498.22	-0.483154
499.22	-0.4375	500.12	-0.83199	499.22	-0.168213	500.12	-0.037312	499.22	0.0153809	499.22	-0.220215	499.22	-0.486084
500.22	-0.435229	501.12	-0.813286	500.22	-0.162769	501.12	-0.0278858	500.22	0.0254639	500.22	-0.22063	500.22	-0.492358
501.22	-0.446411	502.12	-0.808757	501.22	-0.164185	502.12	-0.0140797	501.22	0.0357666	501.22	-0.244263	501.22	-0.493774
502.22	-0.449658	503.12	-0.824739	502.22	-0.172559	503.12	0.00509524	502.22	0.0488769	502.22	-0.257031	502.22	-0.509961
503.22	-0.466431	504.12	-0.819866	503.22	-0.181519	504.12	0.0170482	503.22	0.0438232	503.22	-0.290894	503.22	-0.505981
504.22	-0.460156	505.12	-0.835293	504.22	-0.170117	505.12	0.0343361	504.22	0.0349609	504.22	-0.290479	504.22	-0.50752
505.22	-0.471973	506.12	-0.833936	505.22	-0.181933	506.12	0.042041	505.22	0.021924	505.22	-0.292529	505.22	-0.527148
506.22	-0.455371	507.12	-0.830254	506.22	-0.20708	507.12	0.0261914	506.22	0.022168	506.22	-0.285693	506.22	-0.532031
507.22	-0.45166	508.12	-0.832527	507.22	-0.244385	508.12	0.00438717	507.22	0.0129395	507.22	-0.29248	507.22	-0.520508
508.22	-0.46062	509.12	-0.824802	508.22	-0.265308	509.12	-0.0191382	508.22	7.31945e-05	508.22	-0.264819	508.22	-0.515796
509.22	-0.469678	510.12	-0.823865	509.22	-0.292432	510.12	-0.039685	509.22	-0.0155762	509.22	-0.260693	509.22	-0.524854
510.22	-0.469067	511.12	-0.820913	510.22	-0.309399	511.12	-0.0316065	510.22	-0.0259522	510.22	-0.279858	510.22	-0.535962
511.22	-0.470874	512.12	-0.814415	511.22	-0.315601	512.12	-0.0331647	511.22	-0.036792	511.22	-0.292651	511.22	-0.52605
512.22	-0.494458	513.12	-0.816604	512.22	-0.326734	513.12	-0.0292509	512.22	-0.0825931	512.22	-0.310376	512.22	-0.533277
513.22	-0.494678	514.12	-0.808999	513.22	-0.333301	514.12	-0.00528821	513.22	-0.091846	513.22	-0.30083	513.22	-0.542041
514.22	-0.468897	515.12	-0.812283	514.22	-0.309717	515.12	0.0129127	514.22	-0.0895023	514.22	-0.303125	514.22	-0.535791
515.22	-0.455933	516.12	-0.813579	515.22	-0.302612	516.12	0.00502402	515.22	-0.0701905	515.22	-0.289673	515.22	-0.5177
516.22	-0.444654	517.12	-0.807803	516.22	-0.314038	517.12	0.00103486	516.22	-0.0764894	516.22	-0.294507	516.22	-0.519361
517.22	-0.42815	518.12	-0.796694	517.22	-0.300952	518.12	0.0187355	517.22	-0.08147	517.22	-0.295581	517.22	-0.538745
518.22	-0.412866	519.12	-0.781734	518.22	-0.303491	519.12	0.0109909	518.22	-0.0859618	518.22	-0.300806	518.22	-0.524927
519.22	-0.403882	520.12	-0.759035	519.22	-0.313062	520.12	0.0251442	519.22	-0.0818605	519.22	-0.316236	519.22	-0.534497
520.22	-0.393359	521.12	-0.759807	520.22	-0.320849	521.12	0.0224194	520.22	-0.0681639	520.22	-0.295947	520.22	-0.530322
521.22	-0.397339	522.12	-0.774133	521.22	-0.324097	522.12	0.0100466	521.22	-0.0628662	521.22	-0.305786	521.22	-0.543579
522.22	-0.41333	523.12	-0.795652	522.22	-0.34082	523.12	0.0246602	522.22	-0.0573728	522.22	-0.319092	522.22	-0.524414
523.22	-0.424829	524.12	-0.818288	523.22	-0.349634	524.12	0.0134989	523.22	-0.0598392	523.22	-0.326685	523.22	-0.532007
524.22	-0.423584	525.12	-0.880689	524.22	-0.327636	525.12	-0.00788605	524.22	-0.044189	524.22	-0.333984	524.22	-0.532714
525.22	-0.455078	526.12	-0.887068	525.22	-0.354492	526.12	-0.0130443	525.22	-0.064697	525.22	-0.359619	525.22	-0.562988
526.22	-0.458911	527.12	-0.910313	526.22	-0.36687	527.12	-0.0362896	526.22	-0.086108	526.22	-0.376635	526.22	-0.584399
527.22	-0.476392	528.12	-0.915359	527.22	-0.385571	528.12	-0.0491479	527.22	-0.105542	527.22	-0.386792	527.22	-0.60896
528.22	-0.480517	529.12	-0.895464	528.22	-0.376025	529.12	-0.0397507	528.22	-0.0842772	528.22	-0.376025	528.22	-0.617724
529.22	-0.476562	530.12	-0.885234	529.22	-0.357666	530.12	-0.0449024	529.22	-0.0822751	529.22	-0.383789	529.22	-0.605224
530.22	-0.481152	531.12	-0.873653	530.22	-0.380566	531.12	-0.0582229	530.22	-0.0802734	530.22	-0.383008	530.22	-0.613232
531.22	-0.471924	532.12	-0.881746	531.22	-0.359375	532.12	-0.0768144	531.22	-0.0664067	531.22	-0.375733	531.22	-0.600586
532.22	-0.460621	533.12	-0.872351	532.22	-0.350269	533.12	-0.0635128	532.22	-0.0487554	532.22	-0.374195	532.22	-0.60564
533.22	-0.417285	534.12	-0.876394	533.22	-0.337451	534.12	-0.0753689	533.22	-0.0281248	533.22	-0.373828	533.22	-0.600146
534.22	-0.42312	535.12	-0.863474	534.22	-0.345239	535.12	-0.0705056	534.22	-0.0259035	534.22	-0.378443	534.22	-0.635523
535.22	-0.416065	536.12	-0.849919	535.22	-0.357715	536.12	-0.0769702	535.22	-0.0269046	535.22	-0.364063	535.22	-0.63335
536.22	-0.418091	537.12	-0.836279	536.22	-0.345581	537.12	-0.0843261	536.22	-0.0355222	536.22	-0.349975	536.22	-0.646606
537.22	-0.438598	538.12	-0.84281	537.22	-0.349243	538.12	-0.0886593	537.22	-0.0516355	537.22	-0.349731	537.22	-0.667114
538.22	-0.445312	539.12	-0.854944	538.22	-0.341064	539.12	-0.0805296	538.22	-0.0524898	538.22	-0.354003	538.22	-0.66748
539.22	-0.453491	540.12	-0.844548	539.22	-0.336548	540.12	-0.0713547	539.22	-0.0513913	539.22	-0.340454	539.22	-0.666137
540.22	-0.467236	541.12	-0.86366	540.22	-0.332959	541.12	-0.0597047	540.22	-0.0705075	540.22	-0.320996	540.22	-0.678662
541.22	-0.476392	542.12	-0.872439	541.22	-0.325024	542.12	-0.0386986	541.22	-0.076245	541.22	-0.351147	541.22	-0.697339
542.22	-0.467822	543.12	-0.869617	542.22	-0.323047	543.12	-0.0424682	542.22	-0.0833006	542.22	-0.353564	542.22	-0.684863
543.22	-0.45061	544.12	-0.856841	543.22	-0.358569	544.12	-0.0284716	543.22	-0.0797606	543.22	-0.367602	543.22	-0.677417
544.22	-0.456421	545.12	-0.836687	544.22	-0.3656	545.12	-0.0290703	544.22	-0.076782	544.22	-0.376587	544.22	-0.676147
545.22	-0.450879	546.12	-0.815017	545.22	-0.369825	546.12	-0.0323022	545.22	-0.0727055	545.22	-0.382764	545.22	-0.697461
546.22	-0.442554	547.12	-0.802957	546.22	-0.341968	547.12	-0.0558865	546.22	-0.0538819	546.22	-0.39397	546.22	-0.680591
547.22	-0.436426	548.12	-0.777984	547.22	-0.361231	548.12	-0.0489797	547.22	-0.0401858	547.22	-0.367578	547.22	-0.693994
548.22	-0.443701	549.12	-0.784312	548.22	-0.354102	549.12	-0.0540875	548.22	-0.0298831	548.22	-0.356055	548.22	-0.70835
549.22	-0.451661	550.12	-0.770686	549.22	-0.339356	550.12	-0.061946	549.22	-0.0131843	549.22	-0.340577	549.22	-0.701417
550.22	-0.44231	551.12	-0.761277	550.22	-0.330005	551.12	-0.060349	550.22	0.010571	550.22	-0.333179	550.22	-0.705738
551.22	-0.434766	552.12	-0.763655	551.22	-0.312695	552.12	-0.07469	551.22	0.0212891	551.22	-0.329053	551.22	-0.699658
552.22	-0.451294	553.12	-0.787671	552.22	-0.321411	553.12	-0.0913817	552.22	-0.0174558	552.22	-0.350708	552.22	-0.701782
553.22	-0.450561	554.12	-0.804431	553.22	-0.323608	554.12	-0.104968	553.22	-0.0260007	553.22	-0.364624	553.22	-0.692261
554.22	-0.444092	555.12	-0.803894	554.22	-0.335693	555.12	-0.112488	554.22	-0.0505371	554.22	-0.364258	554.22	-0.677734
555.22	-0.431274	556.12	-0.833387	555.22	-0.340454	556.12	-0.133924	555.22	-0.0572508	555.22	-0.359985	555.22	-0.661743
556.22	-0.443359	557.12	-0.840332	556.22	-0.37207	557.12	-0.144043	556.22	-0.0698242	556.22	-0.373291	556.22	-0.67627
557.22	-0.442138	558.12	-0.850761	557.22	-0.370849	558.12	-0.159355	557.22	-0.0649412	557.22	-0.370849	557.22	-0.667236
558.22	-0.44038	559.12	-0.86075	558.22	-0.367871	559.12	-0.16324	558.22	-0.0773432	558.22	-0.371044	558.22	-0.66621
559.22	-0.444458	560.12	-0.859619	559.22	-0.377808	560.12	-0.189453	559.22	-0.0880127	559.22	-0.380981	559.22	-0.689087
560.22	-0.450561	561.12	-0.867549	560.22	-0.348022	561.12	-0.222041	560.22	-0.086303	560.22	-0.392211	560.22	-0.715453
561.22	-0.469897	562.12	-0.838618	561.22	-0.36272	562.12	-0.217768	561.22	-0.108813	561.22	-0.411548	561.22	-0.739184
562.22	-0.467504	563.12	-0.830803	562.22	-0.333715	563.12	-0.236077	562.22	-0.125463	562.22	-0.416723	562.22	-0.74143
563.22	-0.471972	564.12	-0.808961	563.22	-0.314013	564.12	-0.238892	563.22	-0.142627	563.22	-0.427783	563.22	-0.760791
564.22	-0.501758	565.12	-0.807183	564.22	-0.312549	565.12	-0.217583	564.22	-0.148487	564.22	-0.448536	564.22	-0.79253
565.22	-0.498779	566.12	-0.800227	565.22	-0.301758	566.12	-0.18597	565.22	-0.162354	565.22	-0.465088	565.22	-0.786377
566.22	-0.503833	567.12	-0.794187	566.22	-0.308277	567.12	-0.179929	566.22	-0.149097	566.22	-0.481372	566.22	-0.767993
567.22	-0.49043	568.12	-0.79521	567.22	-0.309522	568.12	-0.184858	567.22	-0.133496	567.22	-0.487744	567.22	-0.754834
568.22	-0.5	569.12	-0.789942	568.22	-0.323975	569.12	-0.18667	568.22	-0.125	568.22	-0.487305	568.22	-0.729736
569.22	-0.488526	570.12	-0.802117	569.22	-0.332276	570.12	-0.215203	569.22	-0.102295	569.22	-0.493653	569.22	-0.719727
570.22	-0.48396	571.12	-0.789456	570.22	-0.329419	571.12	-0.212796	570.22	-0.0864992	570.22	-0.482984	570.22	-0.698071
571.22	-0.48711	572.12	-0.796514	571.22	-0.332569	572.12	-0.201787	571.22	-0.0713382	571.22	-0.467823	571.22	-0.69585
572.22	-0.474365	573.12	-0.811648	572.22	-0.330811	573.12	-0.192263	572.22	-0.104248	572.22	-0.453125	572.22	-0.717774
573.22	-0.474585	574.12	-0.81635	573.22	-0.334937	574.12	-0.194768	573.22	-0.131079	573.22	-0.436988	573.22	-0.711402
574.22	-0.481006	575.12	-0.843928	574.22	-0.329639	575.12	-0.193538	574.22	-0.155078	574.22	-0.437549	574.22	-0.725635
575.22	-0.486792	576.12	-0.847886	575.22	-0.349097	576.12	-0.218736	575.22	-0.186255	575.22	-0.455054	575.22	-0.728735
576.22	-0.491333	577.12	-0.859741	576.22	-0.371216	577.12	-0.261353	576.22	-0.203735	576.22	-0.469849	576.22	-0.732056
577.22	-0.504761	578.12	-0.840935	577.22	-0.380981	578.12	-0.252556	577.22	-0.21228	577.22	-0.487427	577.22	-0.730103
578.22	-0.503369	579.12	-0.836179	578.22	-0.379346	579.12	-0.257078	578.22	-0.197705	578.22	-0.488721	578.22	-0.723828
579.22	-0.495093	580.12	-0.818991	579.22	-0.384741	580.12	-0.234031	579.22	-0.202368	579.22	-0.488745	579.22	-0.708716
580.22	-0.469971	581.12	-0.813435	580.22	-0.355713	581.12	-0.224568	580.22	-0.165528	580.22	-0.472168	580.22	-0.690186
581.22	-0.483569	582.12	-0.797048	581.22	-0.361499	582.12	-0.203542	581.22	-0.151782	581.22	-0.451587	581.22	-0.708667
582.22	-0.472314	583.12	-0.818887	582.22	-0.361963	583.12	-0.190957	582.22	-0.137353	582.22	-0.45376	582.22	-0.728662
583.22	-0.46167	584.12	-0.823523	583.22	-0.36377	584.12	-0.187781	583.22	-0.145508	583.22	-0.456787	583.22	-0.744141
584.22	-0.456421	585.12	-0.827395	584.22	-0.364868	585.12	-0.188479	584.22	-0.13562	584.22	-0.446167	584.22	-0.759644
585.22	-0.446142	586.12	-0.818694	585.22	-0.365088	586.12	-0.179778	585.22	-0.126074	585.22	-0.450293	585.22	-0.763037
586.22	-0.452075	587.12	-0.806411	586.22	-0.387378	587.12	-0.184096	586.22	-0.118335	586.22	-0.442554	586.22	-0.750904
587.22	-0.444116	588.12	-0.822154	587.22	-0.390405	588.12	-0.170054	587.22	-0.118921	587.22	-0.426782	587.22	-0.719263
588.22	-0.454761	589.12	-0.829534	588.22	-0.404956	589.12	-0.176458	588.22	-0.13396	588.22	-0.425708	588.22	-0.712329
589.22	-0.467529	590.12	-0.840125	589.22	-0.419678	590.12	-0.186317	589.22	-0.12793	589.22	-0.428711	589.22	-0.727051
590.22	-0.484986	591.12	-0.850059	590.22	-0.435181	591.12	-0.167686	590.22	-0.149292	590.22	-0.447388	590.22	-0.731568
591.22	-0.496607	592.12	-0.85449	591.22	-0.42605	592.12	-0.16699	591.22	-0.161646	591.22	-0.444849	591.22	-0.733423
592.22	-0.493457	593.12	-0.833252	592.22	-0.431934	593.12	-0.154053	592.22	-0.182422	592.22	-0.444141	592.22	-0.742969
593.22	-0.490283	594.12	-0.825498	593.22	-0.437305	594.12	-0.150693	593.22	-0.174854	593.22	-0.430713	593.22	-0.746631
594.22	-0.47749	595.12	-0.801687	594.22	-0.425732	595.12	-0.136648	594.22	-0.167187	594.22	-0.408154	594.22	-0.739209
595.22	-0.478931	596.12	-0.815427	595.22	-0.415454	596.12	-0.124021	595.22	-0.173267	595.22	-0.408863	595.22	-0.749683
596.22	-0.470898	597.12	-0.805147	596.22	-0.412549	597.12	-0.117402	596.22	-0.160595	596.22	-0.396191	596.22	-0.756543
597.22	-0.487061	598.12	-0.796692	597.22	-0.399902	598.12	-0.138245	597.22	-0.171631	597.22	-0.383545	597.22	-0.770264
598.22	-0.484253	599.12	-0.813672	598.22	-0.392701	599.12	-0.148633	598.22	-0.168091	598.22	-0.373169	598.22	-0.784302
599.22	-0.475952	600.12	-0.811133	599.22	-0.365113	600.12	-0.146094	599.22	-0.16565	599.22	-0.362183	599.22	-0.783081
600.22	-0.481079	601.12	-0.809298	600.22	-0.356079	601.12	-0.152803	600.22	-0.16687	600.22	-0.359253	600.22	-0.778443
601.22	-0.469654	602.12	-0.773679	601.22	-0.339771	602.12	-0.118406	601.22	-0.175709	601.22	-0.354664	601.22	-0.767017
602.22	-0.43916	603.12	-0.762046	602.22	-0.319043	603.12	-0.126304	602.22	-0.14961	602.22	-0.32417	602.22	-0.748242
603.22	-0.42124	604.12	-0.762082	603.22	-0.326514	604.12	-0.105344	603.22	-0.136328	603.22	-0.328223	603.22	-0.732276
604.22	-0.430786	605.12	-0.742009	604.22	-0.348511	605.12	-0.0867357	604.22	-0.121704	604.22	-0.317017	604.22	-0.719604
605.22	-0.420605	606.12	-0.721548	605.22	-0.344189	606.12	-0.0792139	605.22	-0.123975	605.22	-0.301709	605.22	-0.728955
606.22	-0.395069	607.12	-0.716074	606.22	-0.331592	607.12	-0.0839938	606.22	-0.125782	606.22	-0.291797	606.22	-0.724658
607.22	-0.392041	608.12	-0.715112	607.22	-0.328564	608.12	-0.11062	607.22	-0.136425	607.22	-0.293896	607.22	-0.714795
608.22	-0.398633	609.12	-0.720779	608.22	-0.335156	609.12	-0.104568	608.22	-0.162549	608.22	-0.325635	608.22	-0.72456
609.22	-0.394702	610.12	-0.707349	609.22	-0.331225	610.12	-0.102856	609.22	-0.180102	609.22	-0.32146	609.22	-0.722583
610.22	-0.384204	611.12	-0.6877	610.22	-0.337085	611.12	-0.107866	610.22	-0.187915	610.22	-0.340259	610.22	-0.715503
611.22	-0.38269	612.12	-0.686548	611.22	-0.353149	612.12	-0.0918212	611.22	-0.186401	611.22	-0.339966	611.22	-0.703491
612.22	-0.380005	613.12	-0.689341	612.22	-0.378784	613.12	-0.0936377	612.22	-0.184937	612.22	-0.347778	612.22	-0.691772
613.22	-0.372095	614.12	-0.705882	613.22	-0.379663	614.12	-0.0877175	613.22	-0.187524	613.22	-0.352807	613.22	-0.688989
614.22	-0.388477	615.12	-0.708677	614.22	-0.374561	615.12	-0.110044	614.22	-0.194141	614.22	-0.348193	614.22	-0.681934
615.22	-0.403271	616.12	-0.715676	615.22	-0.387402	616.12	-0.128762	615.22	-0.210156	615.22	-0.355908	615.22	-0.700635
616.22	-0.403247	617.12	-0.735198	616.22	-0.40642	617.12	-0.138519	616.22	-0.229663	616.22	-0.372485	616.22	-0.721606
617.22	-0.43042	618.12	-0.737	617.22	-0.406494	618.12	-0.148865	617.22	-0.242432	617.22	-0.400146	617.22	-0.749023
618.22	-0.442993	619.12	-0.736255	618.22	-0.420288	619.12	-0.146167	618.22	-0.248169	618.22	-0.40271	618.22	-0.77478
619.22	-0.448853	620.12	-0.736877	619.22	-0.43811	620.12	-0.120667	619.22	-0.25769	619.22	-0.390503	619.22	-0.783325
620.22	-0.442871	621.12	-0.735652	620.22	-0.430176	621.12	-0.0881908	620.22	-0.239746	620.22	-0.391114	620.22	-0.78711
621.22	-0.418384	622.12	-0.71386	621.22	-0.405445	622.12	-0.0585864	621.22	-0.244068	621.22	-0.377613	621.22	-0.775318
622.22	-0.403565	623.12	-0.709726	622.22	-0.387451	623.12	-0.0283299	622.22	-0.241455	622.22	-0.365967	622.22	-0.747559
623.22	-0.411035	624.12	-0.711111	623.22	-0.381982	624.12	-0.0187285	623.22	-0.232568	623.22	-0.365625	623.22	-0.70498
624.22	-0.39856	625.12	-0.684057	624.22	-0.36316	625.12	0.00588422	624.22	-0.231568	624.22	-0.356568	624.22	-0.693726
625.22	-0.374878	626.12	-0.694849	625.22	-0.336059	626.12	0.00925271	625.22	-0.202514	625.22	-0.353637	625.22	-0.674682
626.22	-0.364136	627.12	-0.690278	626.22	-0.314087	627.12	0.0206591	626.22	-0.182007	626.22	-0.363159	626.22	-0.681031
627.22	-0.365649	628.12	-0.705864	627.22	-0.302173	628.12	0.0180129	627.22	-0.171314	627.22	-0.367847	627.22	-0.696948
628.22	-0.359009	629.12	-0.704517	628.22	-0.29895	629.12	0.00642048	628.22	-0.162719	628.22	-0.377563	628.22	-0.721557
629.22	-0.367066	630.12	-0.715783	629.22	-0.311402	630.12	-0.00655499	629.22	-0.164185	629.22	-0.388794	629.22	-0.732788
630.22	-0.36621	631.12	-0.716792	630.22	-0.321044	631.12	-0.0156204	630.22	-0.15039	630.22	-0.387939	630.22	-0.74707
631.22	-0.358203	632.12	-0.713621	631.22	-0.338428	632.12	-0.025144	631.22	-0.156543	631.22	-0.380908	631.22	-0.761035
632.22	-0.354077	633.12	-0.713179	632.22	-0.330884	633.12	-0.0383741	632.22	-0.14729	632.22	-0.384839	632.22	-0.760083
633.22	-0.359009	634.12	-0.719402	633.22	-0.338501	634.12	-0.0641285	633.22	-0.165893	633.22	-0.410766	633.22	-0.774292
634.22	-0.364209	635.12	-0.73887	634.22	-0.353223	635.12	-0.0718775	634.22	-0.151562	634.22	-0.415234	634.22	-0.779492
635.22	-0.372241	636.12	-0.721799	635.22	-0.351733	636.12	-0.0645727	635.22	-0.141772	635.22	-0.41228	635.22	-0.785571
636.22	-0.369824	637.12	-0.721638	636.22	-0.331006	637.12	-0.0717357	636.22	-0.127881	636.22	-0.413037	636.22	-0.78169
637.22	-0.376587	638.12	-0.725281	637.22	-0.324829	638.12	-0.0824587	637.22	-0.120971	637.22	-0.415893	637.22	-0.778198
638.22	-0.411133	639.12	-0.733174	638.22	-0.346436	639.12	-0.0837598	638.22	-0.143066	638.22	-0.415283	638.22	-0.791748
639.22	-0.395068	640.12	-0.72398	639.22	-0.359668	640.12	-0.077251	639.22	-0.13042	639.22	-0.408984	639.22	-0.782275
640.22	-0.395264	641.12	-0.708399	640.22	-0.359131	641.12	-0.0631348	640.22	-0.142822	640.22	-0.397461	640.22	-0.765869
641.22	-0.380371	642.12	-0.706792	641.22	-0.35669	642.12	-0.0629931	641.22	-0.14502	641.22	-0.392334	641.22	-0.764405
642.22	-0.408398	643.12	-0.707693	642.22	-0.370312	643.12	-0.0568143	642.22	-0.166455	642.22	-0.404003	642.22	-0.779248
643.22	-0.427905	644.12	-0.717127	643.22	-0.370288	644.12	-0.0533085	643.22	-0.17937	643.22	-0.413745	643.22	-0.790943
644.22	-0.433155	645.12	-0.703943	644.22	-0.360645	645.12	-0.0486695	644.22	-0.18291	644.22	-0.415821	644.22	-0.787891
645.22	-0.42107	646.12	-0.709829	645.22	-0.333423	646.12	-0.0674951	645.22	-0.169361	645.22	-0.399097	645.22	-0.7802
646.22	-0.427759	647.12	-0.695181	646.22	-0.323266	647.12	-0.0652979	646.22	-0.164331	646.22	-0.400659	646.22	-0.77395
647.22	-0.421753	648.12	-0.694702	647.22	-0.322388	648.12	-0.0706787	647.22	-0.149781	647.22	-0.384156	647.22	-0.764038
648.22	-0.410034	649.12	-0.703895	648.22	-0.300659	649.12	-0.0845098	648.22	-0.158325	648.22	-0.366333	648.22	-0.755493
649.22	-0.396973	650.12	-0.693445	649.22	-0.308594	650.12	-0.07406	649.22	-0.160889	649.22	-0.369141	649.22	-0.749024
650.22	-0.38855	651.12	-0.688281	650.22	-0.302613	651.12	-0.0708497	650.22	-0.166138	650.22	-0.344849	650.22	-0.747681
651.22	-0.36023	652.12	-0.690227	651.22	-0.303345	652.12	-0.0774345	651.22	-0.163208	651.22	-0.338989	651.22	-0.733765
652.22	-0.371289	653.12	-0.682161	652.22	-0.332471	653.12	-0.0647294	652.22	-0.171582	652.22	-0.349317	652.22	-0.748731
653.22	-0.35022	654.12	-0.675666	653.22	-0.319947	654.12	-0.0528633	653.22	-0.157105	653.22	-0.342652	653.22	-0.740601
654.22	-0.321582	655.12	-0.663621	654.22	-0.324023	655.12	-0.0676734	654.22	-0.135058	654.22	-0.336963	654.22	-0.743213
655.22	-0.30647	656.12	-0.659077	655.22	-0.321851	656.12	-0.068745	655.22	-0.113355	655.22	-0.344556	655.22	-0.750318
656.22	-0.307495	657.12	-0.642603	656.22	-0.345581	657.12	-0.082544	656.22	-0.1156	656.22	-0.374145	656.22	-0.751343
657.22	-0.309448	658.12	-0.652583	657.22	-0.350708	658.12	-0.0805613	657.22	-0.123413	657.22	-0.393677	657.22	-0.754029
658.22	-0.289966	659.12	-0.678313	658.22	-0.359302	659.12	-0.0960374	658.22	-0.12688	658.22	-0.411304	658.22	-0.763843
659.22	-0.287841	660.12	-0.686946	659.22	-0.379882	660.12	-0.129329	659.22	-0.146728	659.22	-0.42871	659.22	-0.76416
660.22	-0.306567	661.12	-0.706528	660.22	-0.396655	661.12	-0.146469	660.22	-0.159595	660.22	-0.451831	660.22	-0.768481
661.22	-0.309399	662.12	-0.704488	661.22	-0.404858	662.12	-0.16274	661.22	-0.178539	661.22	-0.460766	661.22	-0.788403
662.22	-0.293335	663.12	-0.710486	662.22	-0.419312	663.12	-0.152869	662.22	-0.171753	662.22	-0.484986	662.22	-0.810669
663.22	-0.298828	664.12	-0.674309	663.22	-0.418946	664.12	-0.154534	663.22	-0.151856	663.22	-0.476074	663.22	-0.792481
664.22	-0.311353	665.12	-0.655179	664.22	-0.40022	665.12	-0.130032	664.22	-0.139722	664.22	-0.449292	664.22	-0.77522
665.22	-0.310596	666.12	-0.657996	665.22	-0.392383	666.12	-0.115271	665.22	-0.151417	665.22	-0.429981	665.22	-0.755176
666.22	-0.325366	667.12	-0.654302	666.22	-0.365894	667.12	-0.0854542	666.22	-0.148608	666.22	-0.428394	666.22	-0.74773
667.22	-0.346558	668.12	-0.671497	667.22	-0.365112	668.12	-0.0838502	667.22	-0.143677	667.22	-0.428833	667.22	-0.774048
668.22	-0.379638	669.12	-0.669194	668.22	-0.374023	669.12	-0.0891159	668.22	-0.165771	668.22	-0.430664	668.22	-0.796142
669.22	-0.39497	670.12	-0.695435	669.22	-0.366406	670.12	-0.115601	669.22	-0.190868	669.22	-0.45454	669.22	-0.813427
670.22	-0.43501	671.12	-0.690745	670.22	-0.384473	671.12	-0.106516	670.22	-0.210645	670.22	-0.493848	670.22	-0.857373
671.22	-0.425513	672.12	-0.688462	671.22	-0.371802	672.12	-0.111313	671.22	-0.215552	671.22	-0.505835	671.22	-0.849829
672.22	-0.423218	673.12	-0.68855	672.22	-0.389038	673.12	-0.130933	672.22	-0.209839	672.22	-0.494995	672.22	-0.850708
673.22	-0.416626	674.12	-0.688355	673.22	-0.387817	674.12	-0.139282	673.22	-0.213257	673.22	-0.487427	673.22	-0.845093
674.22	-0.420532	675.12	-0.675347	674.22	-0.39685	675.12	-0.116753	674.22	-0.214477	674.22	-0.493042	674.22	-0.845581
675.22	-0.400952	676.12	-0.66896	675.22	-0.380444	676.12	-0.117935	675.22	-0.211011	675.22	-0.476636	675.22	-0.832349
676.22	-0.388598	677.12	-0.65707	676.22	-0.412524	677.12	-0.109219	676.22	-0.213794	676.22	-0.472827	676.22	-0.830005
677.22	-0.380151	678.12	-0.660764	677.22	-0.41311	678.12	-0.0941136	677.22	-0.216333	677.22	-0.459253	677.22	-0.823999
678.22	-0.361621	679.12	-0.666867	678.22	-0.418017	679.12	-0.076047	678.22	-0.209521	678.22	-0.461474	678.22	-0.838672
679.22	-0.354321	680.12	-0.649629	679.22	-0.423657	680.12	-0.0986038	679.22	-0.203442	679.22	-0.475659	679.22	-0.841138
680.22	-0.367554	681.12	-0.643872	680.22	-0.444702	681.12	-0.129224	680.22	-0.233032	680.22	-0.499878	680.22	-0.844604
681.22	-0.379761	682.12	-0.658904	681.22	-0.454956	682.12	-0.145476	681.22	-0.223755	681.22	-0.518677	681.22	-0.852905
682.22	-0.390332	683.12	-0.646677	682.22	-0.449903	683.12	-0.130808	682.22	-0.228467	682.22	-0.536328	682.22	-0.84126
683.22	-0.385718	684.12	-0.639062	683.22	-0.438697	684.12	-0.112695	683.22	-0.21604	683.22	-0.533423	683.22	-0.823706
684.22	-0.388403	685.12	-0.645617	684.22	-0.4177	685.12	-0.127795	684.22	-0.205053	684.22	-0.532446	684.22	-0.814672
685.22	-0.38706	686.12	-0.684763	685.22	-0.413427	686.12	-0.122507	685.22	-0.192724	685.22	-0.549413	685.22	-0.813329
686.22	-0.395386	687.12	-0.703335	686.22	-0.406128	687.12	-0.116421	686.22	-0.199097	686.22	-0.549927	686.22	-0.81189
687.22	-0.38645	688.12	-0.689687	687.22	-0.393286	688.12	-0.122304	687.22	-0.199927	687.22	-0.553442	687.22	-0.808325
688.22	-0.37019	689.12	-0.687801	688.22	-0.386792	689.12	-0.130672	688.22	-0.200024	688.22	-0.556714	688.22	-0.812817
689.22	-0.357422	690.12	-0.691082	689.22	-0.382569	690.12	-0.119793	689.22	-0.201416	689.22	-0.575196	689.22	-0.822754
690.22	-0.34895	691.12	-0.674495	690.22	-0.35603	691.12	-0.109065	690.22	-0.197095	690.22	-0.586499	690.22	-0.811353
691.22	-0.355469	692.12	-0.646814	691.22	-0.357667	692.12	-0.0865115	691.22	-0.190186	691.22	-0.586426	691.22	-0.815674
692.22	-0.344849	693.12	-0.644107	692.22	-0.328248	693.12	-0.0715968	692.22	-0.169068	692.22	-0.578248	692.22	-0.806275
693.22	-0.326392	694.12	-0.669729	693.22	-0.32688	694.12	-0.0781764	693.22	-0.157446	693.22	-0.574927	693.22	-0.824439
694.22	-0.33418	695.12	-0.65561	694.22	-0.341748	695.12	-0.0935985	694.22	-0.162549	694.22	-0.573437	694.22	-0.832715
695.22	-0.346679	696.12	-0.668726	695.22	-0.327392	696.12	-0.116235	695.22	-0.158691	695.22	-0.570801	695.22	-0.832275
696.22	-0.333008	697.12	-0.698706	696.22	-0.332031	697.12	-0.125464	696.22	-0.158203	696.22	-0.557861	696.22	-0.838135
697.22	-0.325439	698.12	-0.679229	697.22	-0.312744	698.12	-0.106719	697.22	-0.156494	697.22	-0.542969	697.22	-0.82666
698.22	-0.324414	699.12	-0.656946	698.22	-0.30586	699.12	-0.0700317	698.22	-0.162549	698.22	-0.53877	698.22	-0.82417
699.22	-0.307935	700.12	-0.638535	699.22	-0.273755	700.12	-0.0582132	699.22	-0.144117	699.22	-0.52107	699.22	-0.786206
700.22	-0.293677	701.12	-0.660515	700.22	-0.260718	701.12	-0.0357595	700.22	-0.13108	700.22	-0.515845	700.22	-0.781714
701.22	-0.27959	702.12	-0.672046	701.22	-0.259082	702.12	-0.0167724	701.22	-0.123584	701.22	-0.510303	701.22	-0.789112
702.22	-0.277637	703.12	-0.668947	702.22	-0.268115	703.12	0.00463652	702.22	-0.129931	702.22	-0.506885	702.22	-0.790332
703.22	-0.292993	704.12	-0.670815	703.22	-0.274438	704.12	-0.0221338	703.22	-0.116723	703.22	-0.50271	703.22	-0.78811
704.22	-0.320923	705.12	-0.667427	704.22	-0.287475	705.12	-0.0414502	704.22	-0.125122	704.22	-0.512085	704.22	-0.786987
705.22	-0.350268	706.12	-0.663901	705.22	-0.294604	706.12	-0.0379247	705.22	-0.136889	705.22	-0.513843	705.22	-0.78435
706.22	-0.347729	707.12	-0.653433	706.22	-0.285474	707.12	-0.039175	706.22	-0.128247	706.22	-0.50813	706.22	-0.763501
707.22	-0.336109	708.12	-0.645749	707.22	-0.272632	708.12	-0.0168426	707.22	-0.134448	707.22	-0.497486	707.22	-0.760425
708.22	-0.317333	709.12	-0.659724	708.22	-0.25581	709.12	-0.0437574	708.22	-0.132763	708.22	-0.472607	708.22	-0.752148
709.22	-0.310425	710.12	-0.664832	709.22	-0.256958	710.12	-0.0403203	709.22	-0.154663	709.22	-0.499145	709.22	-0.764282
710.22	-0.310303	711.12	-0.666325	710.22	-0.258545	711.12	-0.0247238	710.22	-0.172608	710.22	-0.49878	710.22	-0.78418
711.22	-0.288892	712.12	-0.679263	711.22	-0.26521	712.12	-0.0239892	711.22	-0.172681	711.22	-0.503491	711.22	-0.797192
712.22	-0.284839	713.12	-0.684495	712.22	-0.280932	713.12	-0.00749292	712.22	-0.192309	712.22	-0.500903	712.22	-0.809741
713.22	-0.297314	714.12	-0.6769	713.22	-0.296582	714.12	0.00644974	713.22	-0.193066	713.22	-0.523144	713.22	-0.823437
714.22	-0.325928	715.12	-0.649661	714.22	-0.287842	715.12	0.0122044	714.22	-0.184327	714.22	-0.519288	714.22	-0.823243
715.22	-0.30979	716.12	-0.640127	715.22	-0.282691	716.12	0.00538106	715.22	-0.167456	715.22	-0.512427	715.22	-0.799781
716.22	-0.320385	717.12	-0.630154	716.22	-0.2823	717.12	-0.0178497	716.22	-0.159741	716.22	-0.517163	716.22	-0.794018
717.22	-0.348194	718.12	-0.602244	717.22	-0.278858	718.12	0.0022486	717.22	-0.176563	717.22	-0.510303	717.22	-0.783008
718.22	-0.345777	719.12	-0.575332	718.22	-0.262769	719.12	-0.0184474	718.22	-0.147779	718.22	-0.499585	718.22	-0.760327
719.22	-0.336841	720.12	-0.55678	719.22	-0.253833	720.12	-0.0121018	719.22	-0.139087	719.22	-0.463306	719.22	-0.753345
720.22	-0.309326	721.12	-0.554765	720.22	-0.254395	721.12	-0.0127732	720.22	-0.122803	720.22	-0.424316	720.22	-0.735596
721.22	-0.310498	722.12	-0.542708	721.22	-0.263379	722.12	-0.0253738	721.22	-0.127148	721.22	-0.416943	721.22	-0.745312
722.22	-0.301392	723.12	-0.540974	722.22	-0.26062	723.12	-0.0282782	722.22	-0.127808	722.22	-0.414917	722.22	-0.768677
723.22	-0.291308	724.12	-0.547837	723.22	-0.269579	724.12	-0.0431981	723.22	-0.117724	723.22	-0.404833	723.22	-0.776904
724.22	-0.287304	725.12	-0.555811	724.22	-0.296093	725.12	-0.0541015	724.22	-0.139843	724.22	-0.420361	724.22	-0.804638
725.22	-0.292431	726.12	-0.5621	725.22	-0.297802	726.12	-0.0657618	725.22	-0.131787	725.22	-0.448193	725.22	-0.815625
726.22	-0.30791	727.12	-0.576971	726.22	-0.304248	727.12	-0.0669608	726.22	-0.128467	726.22	-0.465625	726.22	-0.819385
727.22	-0.308228	728.12	-0.579097	727.22	-0.296021	728.12	-0.0546832	727.22	-0.121704	727.22	-0.460572	727.22	-0.82312
728.22	-0.303883	729.12	-0.573027	728.22	-0.292408	729.12	-0.0400685	728.22	-0.117359	728.22	-0.454517	728.22	-0.809498
729.22	-0.298706	730.12	-0.582745	729.22	-0.286011	730.12	-0.0466117	729.22	-0.102417	729.22	-0.446167	729.22	-0.80481
730.22	-0.306958	731.12	-0.564986	730.22	-0.279859	731.12	-0.0405718	730.22	-0.0794194	730.22	-0.449048	730.22	-0.801587
731.22	-0.306275	732.12	-0.570938	731.22	-0.267457	732.12	-0.0340724	731.22	-0.0782475	731.22	-0.440552	731.22	-0.804322
732.22	-0.321265	733.12	-0.579553	732.22	-0.259741	733.12	-0.046594	732.22	-0.0773681	732.22	-0.428198	732.22	-0.818579
733.22	-0.333105	734.12	-0.604285	733.22	-0.253027	734.12	-0.0493531	733.22	-0.0989741	733.22	-0.418554	733.22	-0.830908
734.22	-0.362768	735.12	-0.591777	734.22	-0.245825	735.12	-0.0624804	734.22	-0.114966	734.22	-0.432593	734.22	-0.822241
735.22	-0.372241	736.12	-0.587746	735.22	-0.258716	736.12	-0.0711446	735.22	-0.108813	735.22	-0.43352	735.22	-0.816821
736.22	-0.372705	737.12	-0.594077	736.22	-0.24746	737.12	-0.0891946	736.22	-0.117822	736.22	-0.442041	736.22	-0.797021
737.22	-0.381397	738.12	-0.599309	737.22	-0.275928	738.12	-0.117375	737.22	-0.117969	737.22	-0.466602	737.22	-0.794971
738.22	-0.390747	739.12	-0.593487	738.22	-0.277221	739.12	-0.138897	738.22	-0.113647	738.22	-0.484253	738.22	-0.784546
739.22	-0.377271	740.12	-0.583618	739.22	-0.301831	740.12	-0.156372	739.22	-0.125562	739.22	-0.51521	739.22	-0.792066
740.22	-0.365308	741.12	-0.585513	740.22	-0.314282	741.12	-0.168521	740.22	-0.103833	740.22	-0.52644	740.22	-0.795239
741.22	-0.350025	742.12	-0.584104	741.22	-0.308032	742.12	-0.158322	741.22	-0.115894	741.22	-0.528003	741.22	-0.795825
742.22	-0.332226	743.12	-0.594583	742.22	-0.310498	743.12	-0.172952	742.22	-0.11958	742.22	-0.532422	742.22	-0.79292
743.22	-0.317798	744.12	-0.586675	743.22	-0.306323	744.12	-0.16187	743.22	-0.124683	743.22	-0.539966	743.22	-0.803882
744.22	-0.293091	745.12	-0.575312	744.22	-0.276489	745.12	-0.141963	744.22	-0.111695	744.22	-0.517945	744.22	-0.791626
745.22	-0.278003	746.12	-0.589661	745.22	-0.256763	746.12	-0.138733	745.22	-0.120776	745.22	-0.51189	745.22	-0.794116
746.22	-0.285205	747.12	-0.610667	746.22	-0.252979	747.12	-0.144846	746.22	-0.109668	746.22	-0.506153	746.22	-0.791553
747.22	-0.274243	748.12	-0.595461	747.22	-0.260327	748.12	-0.136233	747.22	-0.102612	747.22	-0.523267	747.22	-0.798902
748.22	-0.294971	749.12	-0.588613	748.22	-0.263965	749.12	-0.141103	748.22	-0.0901366	748.22	-0.524951	748.22	-0.792773
749.22	-0.29165	750.12	-0.595266	749.22	-0.286767	750.12	-0.15093	749.22	-0.0985345	749.22	-0.541894	749.22	-0.801171
750.22	-0.315307	751.12	-0.584484	750.22	-0.32727	751.12	-0.169445	750.22	-0.122192	750.22	-0.557739	750.22	-0.815552
751.22	-0.334716	752.12	-0.591216	751.22	-0.337646	752.12	-0.174956	751.22	-0.125243	751.22	-0.558837	751.22	-0.812988
752.22	-0.352978	753.12	-0.588267	752.22	-0.358593	753.12	-0.189585	752.22	-0.148876	752.22	-0.568066	752.22	-0.824902
753.22	-0.35874	754.12	-0.586692	753.22	-0.375341	754.12	-0.198997	753.22	-0.163672	753.22	-0.571875	753.22	-0.835058
754.22	-0.368774	755.12	-0.588804	754.22	-0.386108	755.12	-0.229185	754.22	-0.186157	754.22	-0.593628	754.22	-0.85437
755.22	-0.393091	756.12	-0.588824	755.22	-0.37063	756.12	-0.240191	755.22	-0.206567	755.22	-0.601099	755.22	-0.87478
756.22	-0.382056	757.12	-0.590469	756.22	-0.356665	757.12	-0.248916	756.22	-0.219702	756.22	-0.601294	756.22	-0.868384
757.22	-0.349927	758.12	-0.588655	757.22	-0.337476	758.12	-0.275178	757.22	-0.212232	757.22	-0.59895	757.22	-0.85188
758.22	-0.333008	759.12	-0.579778	758.22	-0.31836	759.12	-0.268255	758.22	-0.218018	758.22	-0.614502	758.22	-0.858887
759.22	-0.321363	760.12	-0.568655	759.22	-0.287915	760.12	-0.255179	759.22	-0.218091	759.22	-0.596753	759.22	-0.838208
760.22	-0.312305	761.12	-0.576494	760.22	-0.259815	761.12	-0.249346	760.22	-0.214161	760.22	-0.582081	760.22	-0.819874
761.22	-0.307129	762.12	-0.580811	761.22	-0.247559	762.12	-0.255615	761.22	-0.195801	761.22	-0.591797	761.22	-0.805664
762.22	-0.315674	763.12	-0.590694	762.22	-0.252929	763.12	-0.262324	762.22	-0.199463	762.22	-0.617187	762.22	-0.80249
763.22	-0.327686	764.12	-0.595213	763.22	-0.264697	764.12	-0.260252	763.22	-0.198291	763.22	-0.625293	763.22	-0.801318
764.22	-0.362622	765.12	-0.604653	764.22	-0.278149	765.12	-0.251382	764.22	-0.166089	764.22	-0.637524	764.22	-0.777417
765.22	-0.380054	766.12	-0.580972	765.22	-0.270679	766.12	-0.264321	765.22	-0.157642	765.22	-0.630298	765.22	-0.771655
766.22	-0.38894	767.12	-0.571072	766.22	-0.271997	767.12	-0.276394	766.22	-0.156763	766.22	-0.632593	766.22	-0.761499
767.22	-0.393555	768.12	-0.543269	767.22	-0.273438	768.12	-0.250544	767.22	-0.161377	767.22	-0.650879	767.22	-0.752686
768.22	-0.375904	769.12	-0.535747	768.22	-0.255786	769.12	-0.243022	768.22	-0.150318	768.22	-0.62688	768.22	-0.733814
769.22	-0.370727	770.12	-0.524019	769.22	-0.235718	770.12	-0.233003	769.22	-0.156128	769.22	-0.629516	769.22	-0.733276
770.22	-0.34856	771.12	-0.533091	770.22	-0.222827	771.12	-0.228647	770.22	-0.165454	770.22	-0.633472	770.22	-0.745044
771.22	-0.325512	772.12	-0.533833	771.22	-0.2198	772.12	-0.215229	771.22	-0.160473	771.22	-0.62727	771.22	-0.739575
772.22	-0.307739	773.12	-0.554399	772.22	-0.23645	773.12	-0.218706	772.22	-0.153686	772.22	-0.646606	772.22	-0.743774
773.22	-0.326489	774.12	-0.551716	773.22	-0.266186	774.12	-0.211628	773.22	-0.167797	773.22	-0.640454	773.22	-0.761791
774.22	-0.312256	775.12	-0.544776	774.22	-0.270264	775.12	-0.215674	774.22	-0.160156	774.22	-0.64331	774.22	-0.774414
775.22	-0.307617	776.12	-0.553608	775.22	-0.268799	776.12	-0.221821	775.22	-0.165283	775.22	-0.635986	775.22	-0.774902
776.22	-0.313525	777.12	-0.555015	776.22	-0.298388	777.12	-0.227134	776.22	-0.175829	776.22	-0.637499	776.22	-0.776415
777.22	-0.327343	778.12	-0.557971	777.22	-0.330517	778.12	-0.216419	777.22	-0.187939	777.22	-0.664502	777.22	-0.795605
778.22	-0.315259	779.12	-0.546035	778.22	-0.324292	779.12	-0.218887	778.22	-0.179761	778.22	-0.654371	778.22	-0.79524
779.22	-0.299243	780.12	-0.541541	779.22	-0.319751	780.12	-0.226111	779.22	-0.17522	779.22	-0.655689	779.22	-0.795825
780.22	-0.293262	781.12	-0.560593	780.22	-0.323535	781.12	-0.225632	780.22	-0.178272	780.22	-0.641162	780.22	-0.801563
781.22	-0.301343	782.12	-0.558894	781.22	-0.329663	782.12	-0.215632	781.22	-0.169995	781.22	-0.634839	781.22	-0.810864
782.22	-0.284912	783.12	-0.573565	782.22	-0.316406	783.12	-0.207354	782.22	-0.153565	782.22	-0.611817	782.22	-0.802246
783.22	-0.284864	784.12	-0.581236	783.22	-0.310254	784.12	-0.20648	783.22	-0.175	783.22	-0.589795	783.22	-0.800977
784.22	-0.291358	785.12	-0.591502	784.22	-0.318457	785.12	-0.197947	784.22	-0.180029	784.22	-0.587744	784.22	-0.807471
785.22	-0.288941	786.12	-0.59887	785.22	-0.312866	786.12	-0.202141	785.22	-0.188843	785.22	-0.598511	785.22	-0.798706
786.22	-0.289746	787.12	-0.592154	786.22	-0.304394	787.12	-0.202994	786.22	-0.184521	786.22	-0.610303	786.22	-0.803906
787.22	-0.294483	788.12	-0.598128	787.22	-0.316211	788.12	-0.19969	787.22	-0.200977	787.22	-0.610401	787.22	-0.812549
788.22	-0.287574	789.12	-0.578349	788.22	-0.313208	789.12	-0.189677	788.22	-0.186255	788.22	-0.621802	788.22	-0.80564
789.22	-0.279956	790.12	-0.580097	789.22	-0.319751	790.12	-0.182637	789.22	-0.180102	789.22	-0.609057	789.22	-0.816821
790.22	-0.290503	791.12	-0.593051	790.22	-0.339575	791.12	-0.186557	790.22	-0.183325	790.22	-0.61228	790.22	-0.80979
791.22	-0.286987	792.12	-0.595679	791.22	-0.339721	792.12	-0.19065	791.22	-0.196411	791.22	-0.607788	791.22	-0.8031
792.22	-0.308716	793.12	-0.589448	792.22	-0.363159	793.12	-0.17978	792.22	-0.204224	792.22	-0.631226	792.22	-0.821656
793.22	-0.304126	794.12	-0.606081	793.22	-0.348071	794.12	-0.187136	793.22	-0.187915	793.22	-0.613696	793.22	-0.826099
794.22	-0.313379	795.12	-0.642149	794.22	-0.336816	795.12	-0.220518	794.22	-0.186914	794.22	-0.619287	794.22	-0.84414
795.22	-0.328418	796.12	-0.656726	795.22	-0.345019	796.12	-0.241687	795.22	-0.205615	795.22	-0.641162	795.22	-0.866015
796.22	-0.338062	797.12	-0.638552	796.22	-0.361743	797.12	-0.265749	796.22	-0.207446	796.22	-0.64104	796.22	-0.897144
797.22	-0.331689	798.12	-0.645034	797.22	-0.353906	798.12	-0.272964	797.22	-0.208887	797.22	-0.621728	797.22	-0.875879
798.22	-0.339599	799.12	-0.615161	798.22	-0.368896	799.12	-0.275561	798.22	-0.216797	798.22	-0.607422	798.22	-0.883056
799.22	-0.320068	800.12	-0.604712	799.22	-0.380859	800.12	-0.291235	799.22	-0.228515	799.22	-0.611328	799.22	-0.869384
800.22	-0.315918	801.12	-0.58136	800.22	-0.391357	801.12	-0.30304	800.22	-0.24707	800.22	-0.623291	800.22	-0.884033
801.22	-0.304321	802.12	-0.566167	801.22	-0.40686	802.12	-0.296392	801.22	-0.252563	801.22	-0.637329	801.22	-0.871948
802.22	-0.287427	803.12	-0.559473	802.22	-0.412183	803.12	-0.296045	802.22	-0.252515	802.22	-0.638013	802.22	-0.871899
803.22	-0.287915	804.12	-0.563211	803.22	-0.413892	804.12	-0.295389	803.22	-0.253003	803.22	-0.646314	803.22	-0.893872
804.22	-0.284229	805.12	-0.552027	804.22	-0.420704	805.12	-0.271753	804.22	-0.241504	804.22	-0.642627	804.22	-0.903126
805.22	-0.265186	806.12	-0.51956	805.22	-0.414112	806.12	-0.249297	805.22	-0.217335	805.22	-0.619678	805.22	-0.889454
806.22	-0.240967	807.12	-0.52668	806.22	-0.404785	807.12	-0.244453	806.22	-0.202881	806.22	-0.605225	806.22	-0.875
807.22	-0.232715	808.12	-0.52407	807.22	-0.409473	808.12	-0.232077	807.22	-0.191943	807.22	-0.6021	807.22	-0.879688
808.22	-0.218579	809.12	-0.525495	808.22	-0.403882	809.12	-0.226423	808.22	-0.182446	808.22	-0.611401	808.22	-0.862378
809.22	-0.196289	810.12	-0.527595	809.22	-0.405517	810.12	-0.221199	809.22	-0.171142	809.22	-0.604736	809.22	-0.851074
810.22	-0.186694	811.12	-0.507956	810.22	-0.401538	811.12	-0.216697	810.22	-0.184985	810.22	-0.610034	810.22	-0.843432
811.22	-0.212842	812.12	-0.491255	811.22	-0.384961	812.12	-0.213667	811.22	-0.183057	811.22	-0.601514	811.22	-0.841504
812.22	-0.230225	813.12	-0.483833	812.22	-0.377686	813.12	-0.219429	812.22	-0.161377	812.22	-0.59375	812.22	-0.836182
813.22	-0.253223	814.12	-0.473581	813.22	-0.379199	814.12	-0.22529	813.22	-0.181201	813.22	-0.588428	813.22	-0.851367
814.22	-0.252026	815.12	-0.463093	814.22	-0.378735	815.12	-0.217976	814.22	-0.197583	814.22	-0.585522	814.22	-0.867749
815.22	-0.27002	816.12	-0.456389	815.22	-0.380371	816.12	-0.221037	815.22	-0.218262	815.22	-0.605469	815.22	-0.905273
816.22	-0.295727	817.12	-0.460781	816.22	-0.370923	817.12	-0.244717	816.22	-0.231518	816.22	-0.616284	816.22	-0.916577
817.22	-0.285571	818.12	-0.467839	817.22	-0.373218	818.12	-0.245427	817.22	-0.241626	817.22	-0.624439	817.22	-0.919605
818.22	-0.283691	819.12	-0.471541	818.22	-0.362549	819.12	-0.241316	818.22	-0.26831	818.22	-0.64209	818.22	-0.935058
819.22	-0.284839	820.12	-0.469431	819.22	-0.365161	820.12	-0.215769	819.22	-0.26482	819.22	-0.644458	819.22	-0.923999
820.22	-0.289746	821.12	-0.471638	820.22	-0.370068	821.12	-0.208943	820.22	-0.273633	820.22	-0.653271	820.22	-0.908643
821.22	-0.287232	822.12	-0.486665	821.22	-0.384644	822.12	-0.202485	821.22	-0.277466	821.22	-0.647583	821.22	-0.875611
822.22	-0.28728	823.12	-0.484255	822.22	-0.38396	823.12	-0.185671	822.22	-0.288745	822.22	-0.635913	822.22	-0.865893
823.22	-0.291894	824.12	-0.478015	823.22	-0.388574	824.12	-0.167224	823.22	-0.297998	823.22	-0.635156	823.22	-0.853662
824.22	-0.27102	825.12	-0.46403	824.22	-0.3677	825.12	-0.166179	824.22	-0.314966	824.22	-0.622583	824.22	-0.8406
825.22	-0.265234	826.12	-0.466843	825.22	-0.352148	826.12	-0.170945	825.22	-0.303808	825.22	-0.600683	825.22	-0.834082
826.22	-0.269165	827.12	-0.45699	826.22	-0.352905	827.12	-0.164998	826.22	-0.311157	826.22	-0.579956	826.22	-0.844604
827.22	-0.250538	828.12	-0.43355	827.22	-0.344776	828.12	-0.165728	827.22	-0.305469	827.22	-0.56792	827.22	-0.843555
828.22	-0.236084	829.12	-0.430754	828.22	-0.320069	829.12	-0.162932	828.22	-0.291748	828.22	-0.568604	828.22	-0.840332
829.22	-0.241528	830.12	-0.428613	829.22	-0.313061	830.12	-0.168604	829.22	-0.288647	829.22	-0.554272	829.22	-0.821362
830.22	-0.249341	831.12	-0.431212	830.22	-0.316968	831.12	-0.171202	830.22	-0.299634	830.22	-0.534009	830.22	-0.812818
831.22	-0.260718	832.12	-0.460613	831.22	-0.322242	832.12	-0.182292	831.22	-0.309058	831.22	-0.522681	831.22	-0.830787
832.22	-0.281543	833.12	-0.487107	832.22	-0.343066	833.12	-0.1978	832.22	-0.31206	832.22	-0.534961	832.22	-0.824267
833.22	-0.269604	834.12	-0.500271	833.22	-0.343823	834.12	-0.197781	833.22	-0.319897	833.22	-0.524976	833.22	-0.838452
834.22	-0.268116	835.12	-0.503162	834.22	-0.358936	835.12	-0.215808	834.22	-0.321826	834.22	-0.517139	834.22	-0.839649
835.22	-0.247485	836.12	-0.505537	835.22	-0.355884	836.12	-0.21794	835.22	-0.316821	835.22	-0.512134	835.22	-0.839771
836.22	-0.218482	837.12	-0.522051	836.22	-0.35813	837.12	-0.212725	836.22	-0.292945	836.22	-0.512915	836.22	-0.845923
837.22	-0.207203	838.12	-0.503037	837.22	-0.357837	838.12	-0.197373	837.22	-0.30315	837.22	-0.500416	837.22	-0.834644
838.22	-0.183667	839.12	-0.491526	838.22	-0.344556	839.12	-0.183909	838.22	-0.288159	838.22	-0.481519	838.22	-0.805982
839.22	-0.17832	840.12	-0.500498	839.22	-0.338721	840.12	-0.190195	839.22	-0.269629	839.22	-0.49961	839.22	-0.803809
840.22	-0.175293	841.12	-0.497307	840.22	-0.344238	841.12	-0.178704	840.22	-0.259521	840.22	-0.515381	840.22	-0.796875
841.22	-0.198071	842.12	-0.494423	841.22	-0.353345	842.12	-0.171181	841.22	-0.262769	841.22	-0.508862	841.22	-0.782544
842.22	-0.214037	843.12	-0.501824	842.22	-0.343188	843.12	-0.18322	842.22	-0.272143	842.22	-0.492358	842.22	-0.775805
843.22	-0.222656	844.12	-0.520923	843.22	-0.34082	844.12	-0.197681	843.22	-0.279297	843.22	-0.513916	843.22	-0.787597
844.22	-0.257324	845.12	-0.520708	844.22	-0.368896	845.12	-0.184527	844.22	-0.308837	844.22	-0.527587	844.22	-0.81958
845.22	-0.292432	846.12	-0.502839	845.22	-0.358594	846.12	-0.164461	845.22	-0.32002	845.22	-0.521924	845.22	-0.833448
846.22	-0.295777	847.12	-0.499604	846.22	-0.346802	847.12	-0.149751	846.22	-0.321411	846.22	-0.521118	846.22	-0.839234
847.22	-0.311938	848.12	-0.489084	847.22	-0.327319	848.12	-0.143625	847.22	-0.324634	847.22	-0.526294	847.22	-0.852954
848.22	-0.321728	849.12	-0.489773	848.22	-0.326611	849.12	-0.151394	848.22	-0.335644	848.22	-0.537793	848.22	-0.835889
849.22	-0.313892	850.12	-0.474583	849.22	-0.338306	850.12	-0.149387	849.22	-0.331714	849.22	-0.538013	849.22	-0.837817
850.22	-0.288038	851.12	-0.468184	850.22	-0.32295	851.12	-0.162519	850.22	-0.312452	850.22	-0.537061	850.22	-0.841993
851.22	-0.263184	852.12	-0.499893	851.22	-0.32666	852.12	-0.194229	851.22	-0.290771	851.22	-0.524414	851.22	-0.831299
852.22	-0.275	853.12	-0.505313	852.22	-0.352149	853.12	-0.199649	852.22	-0.301856	852.22	-0.55332	852.22	-0.839942
853.22	-0.248242	854.12	-0.505635	853.22	-0.357861	854.12	-0.208515	853.22	-0.298535	853.22	-0.566846	853.22	-0.843701
854.22	-0.238769	855.12	-0.511814	854.22	-0.361816	855.12	-0.212742	854.22	-0.279052	854.22	-0.561279	854.22	-0.859375
855.22	-0.247339	856.12	-0.514946	855.22	-0.362329	856.12	-0.214409	855.22	-0.28518	855.22	-0.571802	855.22	-0.871606
856.22	-0.24729	857.12	-0.540025	856.22	-0.378393	857.12	-0.197251	856.22	-0.292456	856.22	-0.588598	856.22	-0.864233
857.22	-0.245972	858.12	-0.531001	857.22	-0.379029	858.12	-0.186274	857.22	-0.286255	857.22	-0.596314	857.22	-0.87146
858.22	-0.245288	859.12	-0.5231	858.22	-0.375171	859.12	-0.170561	858.22	-0.255786	858.22	-0.572681	858.22	-0.871997
859.22	-0.231079	860.12	-0.522625	859.22	-0.353882	860.12	-0.187664	859.22	-0.25354	859.22	-0.551636	859.22	-0.853393
860.22	-0.2375	861.12	-0.550411	860.22	-0.361523	861.12	-0.199092	860.22	-0.264355	860.22	-0.549268	860.22	-0.851269
861.22	-0.26294	862.12	-0.548974	861.22	-0.377686	862.12	-0.181543	861.22	-0.285889	861.22	-0.567139	861.22	-0.870118
862.22	-0.257324	863.12	-0.535144	862.22	-0.352783	863.12	-0.188464	862.22	-0.24585	862.22	-0.536865	862.22	-0.851563
863.22	-0.272583	864.12	-0.526238	863.22	-0.352905	864.12	-0.197869	863.22	-0.254517	863.22	-0.53772	863.22	-0.853638
864.22	-0.29414	865.12	-0.521133	864.22	-0.358838	865.12	-0.193984	864.22	-0.2729	864.22	-0.537304	864.22	-0.875927
865.22	-0.295947	866.12	-0.526865	865.22	-0.355518	866.12	-0.199717	865.22	-0.289111	865.22	-0.544971	865.22	-0.874316
866.22	-0.29292	867.12	-0.536006	866.22	-0.380566	867.12	-0.190547	866.22	-0.295849	866.22	-0.548535	866.22	-0.887158
867.22	-0.299805	868.12	-0.549871	867.22	-0.371582	868.12	-0.205144	867.22	-0.303955	867.22	-0.546143	867.22	-0.875732
868.22	-0.284253	869.12	-0.5503	868.22	-0.371899	869.12	-0.207527	868.22	-0.316724	868.22	-0.556226	868.22	-0.880688
869.22	-0.282471	870.12	-0.572383	869.22	-0.361572	870.12	-0.176875	869.22	-0.306885	869.22	-0.562744	869.22	-0.877442
870.22	-0.274463	871.12	-0.57002	870.22	-0.340625	871.12	-0.170606	870.22	-0.302051	870.22	-0.566455	870.22	-0.849902
871.22	-0.299365	872.12	-0.549577	871.22	-0.334277	872.12	-0.149187	871.22	-0.284717	871.22	-0.558154	871.22	-0.833789
872.22	-0.320679	873.12	-0.525288	872.22	-0.338501	873.12	-0.157124	872.22	-0.274048	872.22	-0.559204	872.22	-0.82312
873.22	-0.314136	874.12	-0.515964	873.22	-0.340503	874.12	-0.133152	873.22	-0.259692	873.22	-0.556567	873.22	-0.820483
874.22	-0.316845	875.12	-0.505757	874.22	-0.353711	875.12	-0.141499	874.22	-0.259961	874.22	-0.548291	874.22	-0.823925
875.22	-0.326416	876.12	-0.515525	875.22	-0.367675	876.12	-0.161033	875.22	-0.271972	875.22	-0.541503	875.22	-0.822998
876.22	-0.337427	877.12	-0.516404	876.22	-0.375513	877.12	-0.167771	876.22	-0.275171	876.22	-0.551782	876.22	-0.837183
877.22	-0.336963	878.12	-0.518067	877.22	-0.366504	878.12	-0.199463	877.22	-0.270801	877.22	-0.550098	877.22	-0.833545
878.22	-0.33794	879.12	-0.530991	878.22	-0.3604	879.12	-0.224107	878.22	-0.269092	878.22	-0.542529	878.22	-0.818164
879.22	-0.34126	880.12	-0.526167	879.22	-0.360547	880.12	-0.243697	879.22	-0.297314	879.22	-0.560986	879.22	-0.834668
880.22	-0.337891	881.12	-0.526802	880.22	-0.366944	881.12	-0.265327	880.22	-0.321289	880.22	-0.568604	880.22	-0.831299
881.22	-0.349902	882.12	-0.535886	881.22	-0.368457	882.12	-0.2749	881.22	-0.336475	881.22	-0.592334	881.22	-0.826221
882.22	-0.348706	883.12	-0.554138	882.22	-0.382153	883.12	-0.282654	882.22	-0.346997	882.22	-0.602124	882.22	-0.835522
883.22	-0.326855	884.12	-0.543074	883.22	-0.384473	884.12	-0.286238	883.22	-0.373975	883.22	-0.600537	883.22	-0.853955
884.22	-0.303833	885.12	-0.538381	884.22	-0.3927	885.12	-0.289358	884.22	-0.370484	884.22	-0.600464	884.22	-0.850952
885.22	-0.293067	886.12	-0.530728	885.22	-0.370703	886.12	-0.297329	885.22	-0.358252	885.22	-0.594092	885.22	-0.85459
886.22	-0.31123	887.12	-0.543318	886.22	-0.364941	887.12	-0.298201	886.22	-0.36543	886.22	-0.586133	886.22	-0.863721
887.22	-0.315308	888.12	-0.539917	887.22	-0.346802	888.12	-0.286499	887.22	-0.355591	887.22	-0.565552	887.22	-0.87439
888.22	-0.309204	889.12	-0.547085	888.22	-0.319946	889.12	-0.289028	888.22	-0.358276	888.22	-0.569946	888.22	-0.88269
889.22	-0.307348	890.12	-0.58876	889.22	-0.307104	890.12	-0.281875	889.22	-0.364966	889.22	-0.573218	889.22	-0.899878
890.22	-0.322094	891.12	-0.621992	890.22	-0.31062	891.12	-0.27458	890.22	-0.386792	890.22	-0.577466	890.22	-0.896801
891.22	-0.321655	892.12	-0.625769	891.22	-0.320679	892.12	-0.268591	891.22	-0.39148	891.22	-0.573608	891.22	-0.896362
892.22	-0.335937	893.12	-0.624187	892.22	-0.331787	893.12	-0.267742	892.22	-0.392822	892.22	-0.574463	892.22	-0.891113
893.22	-0.338696	894.12	-0.627468	893.22	-0.363843	894.12	-0.263211	893.22	-0.413892	893.22	-0.585767	893.22	-0.892651
894.22	-0.347461	895.12	-0.607664	894.22	-0.373828	895.12	-0.26489	894.22	-0.39458	894.22	-0.578174	894.22	-0.883106
895.22	-0.363599	896.12	-0.591372	895.22	-0.37898	896.12	-0.254458	895.22	-0.402417	895.22	-0.571607	895.22	-0.877759
896.22	-0.340747	897.12	-0.59166	896.22	-0.372486	897.12	-0.251816	896.22	-0.386646	896.22	-0.550708	896.22	-0.877124
897.22	-0.332593	898.12	-0.597102	897.22	-0.372143	898.12	-0.258967	897.22	-0.374585	897.22	-0.550366	897.22	-0.891186
898.22	-0.315918	899.12	-0.596387	898.22	-0.385254	899.12	-0.250439	898.22	-0.384521	898.22	-0.579834	898.22	-0.905518
899.22	-0.31958	900.12	-0.59986	899.22	-0.382568	900.12	-0.25196	899.22	-0.393555	899.22	-0.599121	899.22	-0.89502
900.22	-0.321948	901.12	-0.603911	900.22	-0.375659	901.12	-0.252349	900.22	-0.404223	900.22	-0.611254	900.22	-0.897875
901.22	-0.325073	902.12	-0.611011	901.22	-0.384643	902.12	-0.261157	901.22	-0.424194	901.22	-0.626098	901.22	-0.904663
902.22	-0.342407	903.12	-0.600268	902.22	-0.387085	903.12	-0.26018	902.22	-0.438354	902.22	-0.645386	902.22	-0.907348
903.22	-0.354858	904.12	-0.60532	903.22	-0.392211	904.12	-0.276218	903.22	-0.450805	903.22	-0.65393	903.22	-0.901489
904.22	-0.350488	905.12	-0.606032	904.22	-0.407373	905.12	-0.27571	904.22	-0.454248	904.22	-0.664209	904.22	-0.906885
905.22	-0.325073	906.12	-0.605135	905.22	-0.403931	906.12	-0.276033	905.22	-0.445679	905.22	-0.670288	905.22	-0.921265
906.22	-0.3167	907.12	-0.596892	906.22	-0.397022	907.12	-0.270476	906.22	-0.447071	906.22	-0.694873	906.22	-0.914844
907.22	-0.299439	908.12	-0.595417	907.22	-0.394897	908.12	-0.279255	907.22	-0.41687	907.22	-0.662964	907.22	-0.902222
908.22	-0.282031	909.12	-0.605564	908.22	-0.396289	909.12	-0.282322	908.22	-0.383105	908.22	-0.651416	908.22	-0.906787
909.22	-0.249829	910.12	-0.622041	909.22	-0.389478	910.12	-0.307832	909.22	-0.367749	909.22	-0.644604	909.22	-0.920239
910.22	-0.247681	911.12	-0.617707	910.22	-0.397095	911.12	-0.320588	910.22	-0.374878	910.22	-0.663208	910.22	-0.92395
911.22	-0.229541	912.12	-0.609702	911.22	-0.373096	912.12	-0.334555	911.22	-0.377002	911.22	-0.652392	911.22	-0.917529
912.22	-0.219677	913.12	-0.614429	912.22	-0.377636	913.12	-0.347827	912.22	-0.371045	912.22	-0.661328	912.22	-0.920361
913.22	-0.224805	914.12	-0.6196	913.22	-0.365674	914.12	-0.344453	913.22	-0.381299	913.22	-0.669629	913.22	-0.941357
914.22	-0.239746	915.12	-0.601826	914.22	-0.349854	915.12	-0.339863	914.22	-0.402832	914.22	-0.681397	914.22	-0.947266
915.22	-0.246143	916.12	-0.599304	915.22	-0.327686	916.12	-0.320984	915.22	-0.394092	915.22	-0.690967	915.22	-0.958057
916.22	-0.249439	917.12	-0.582957	916.22	-0.325122	917.12	-0.305369	916.22	-0.37981	916.22	-0.666919	916.22	-0.945483
917.22	-0.25752	918.12	-0.583806	917.22	-0.300733	918.12	-0.284246	917.22	-0.396436	917.22	-0.691358	917.22	-0.946729
918.22	-0.257837	919.12	-0.581901	918.22	-0.300317	919.12	-0.273064	918.22	-0.388208	918.22	-0.698755	918.22	-0.948267
919.22	-0.247168	920.12	-0.585093	919.22	-0.298925	920.12	-0.264536	919.22	-0.393896	919.22	-0.710302	919.22	-0.948828
920.22	-0.253907	921.12	-0.589722	920.22	-0.300537	921.12	-0.27356	920.22	-0.381104	920.22	-0.702149	920.22	-0.938721
921.22	-0.271729	922.12	-0.592224	921.22	-0.314453	922.12	-0.260437	921.22	-0.398926	921.22	-0.674317	921.22	-0.956543
922.22	-0.271362	923.12	-0.607097	922.22	-0.323852	923.12	-0.252605	922.22	-0.431274	922.22	-0.665649	922.22	-0.968628
923.22	-0.281201	924.12	-0.597456	923.22	-0.327832	924.12	-0.244184	923.22	-0.44624	923.22	-0.641553	923.22	-0.954297
924.22	-0.29248	925.12	-0.585151	924.22	-0.311035	925.12	-0.235298	924.22	-0.456787	924.22	-0.613037	924.22	-0.963623
925.22	-0.290576	926.12	-0.568058	925.22	-0.326465	926.12	-0.229924	925.22	-0.481006	925.22	-0.607959	925.22	-0.966357
926.22	-0.269653	927.12	-0.555706	926.22	-0.308959	927.12	-0.202434	926.22	-0.474975	926.22	-0.601196	926.22	-0.964721
927.22	-0.269238	928.12	-0.527957	927.22	-0.305371	928.12	-0.197634	927.22	-0.4875	927.22	-0.614453	927.22	-0.955274
928.22	-0.243823	929.12	-0.515601	928.22	-0.294849	929.12	-0.218482	928.22	-0.475757	928.22	-0.599536	928.22	-0.964282
929.22	-0.243335	930.12	-0.502182	929.22	-0.302906	930.12	-0.208237	929.22	-0.454517	929.22	-0.597095	929.22	-0.967456
930.22	-0.247876	931.12	-0.498452	930.22	-0.313794	931.12	-0.194497	930.22	-0.441967	930.22	-0.589673	930.22	-0.951733
931.22	-0.248706	932.12	-0.488914	931.22	-0.308277	932.12	-0.18447	931.22	-0.426441	931.22	-0.573169	931.22	-0.919605
932.22	-0.26875	933.12	-0.494643	932.22	-0.318555	933.12	-0.210464	932.22	-0.408887	932.22	-0.571729	932.22	-0.909131
933.22	-0.264209	934.12	-0.496707	933.22	-0.321826	934.12	-0.232058	933.22	-0.375049	933.22	-0.567187	933.22	-0.879931
934.22	-0.297388	935.12	-0.506589	934.22	-0.356958	935.12	-0.241941	934.22	-0.375757	934.22	-0.584009	934.22	-0.883813
935.22	-0.300342	936.12	-0.508421	935.22	-0.368457	936.12	-0.277708	935.22	-0.372119	935.22	-0.595508	935.22	-0.886768
936.22	-0.310376	937.12	-0.508271	936.22	-0.376538	937.12	-0.29123	936.22	-0.377027	936.22	-0.602368	936.22	-0.901441
937.22	-0.306274	938.12	-0.527239	937.22	-0.369019	938.12	-0.300432	937.22	-0.373657	937.22	-0.589722	937.22	-0.912231
938.22	-0.308789	939.12	-0.539814	938.22	-0.368359	939.12	-0.320088	938.22	-0.385205	938.22	-0.60664	938.22	-0.915967
939.22	-0.305908	940.12	-0.536767	939.22	-0.38623	940.12	-0.319726	939.22	-0.395263	939.22	-0.629638	939.22	-0.913574
940.22	-0.286865	941.12	-0.555798	940.22	-0.375732	941.12	-0.317029	940.22	-0.405029	940.22	-0.625732	940.22	-0.896484
941.22	-0.289917	942.12	-0.577497	941.22	-0.386596	942.12	-0.320906	941.22	-0.405395	941.22	-0.641723	941.22	-0.89685
942.22	-0.277148	943.12	-0.57905	942.22	-0.399951	943.12	-0.315378	942.22	-0.404345	942.22	-0.641894	942.22	-0.882373
943.22	-0.271313	944.12	-0.556912	943.22	-0.400708	944.12	-0.313016	943.22	-0.420239	943.22	-0.645825	943.22	-0.897046
944.22	-0.24419	945.12	-0.54082	944.22	-0.402149	945.12	-0.292529	944.22	-0.404591	944.22	-0.638966	944.22	-0.899708
945.22	-0.220508	946.12	-0.528282	945.22	-0.366748	946.12	-0.281211	945.22	-0.384326	945.22	-0.623828	945.22	-0.90752
946.22	-0.2021	947.12	-0.488037	946.22	-0.349561	947.12	-0.277588	946.22	-0.391797	946.22	-0.613233	946.22	-0.918897
947.22	-0.186231	948.12	-0.489119	947.22	-0.355176	948.12	-0.29283	947.22	-0.39668	947.22	-0.616162	947.22	-0.931104
948.22	-0.179565	949.12	-0.488987	948.22	-0.362183	949.12	-0.301243	948.22	-0.408325	948.22	-0.632935	948.22	-0.947632
949.22	-0.169825	950.12	-0.486062	949.22	-0.367334	950.12	-0.31907	949.22	-0.408838	949.22	-0.653711	949.22	-0.945704
950.22	-0.16687	951.12	-0.481006	950.22	-0.376098	951.12	-0.325732	950.22	-0.419555	950.22	-0.65393	950.22	-0.953735
951.22	-0.171264	952.12	-0.490574	951.22	-0.383178	952.12	-0.322361	951.22	-0.421508	951.22	-0.66687	951.22	-0.963989
952.22	-0.193994	953.12	-0.507497	952.22	-0.379297	953.12	-0.317312	952.22	-0.425439	952.22	-0.685205	952.22	-0.969873
953.22	-0.197876	954.12	-0.506446	953.22	-0.37268	954.12	-0.343604	953.22	-0.420776	953.22	-0.676636	953.22	-0.98352
954.22	-0.21936	955.12	-0.504895	954.22	-0.379517	955.12	-0.336194	954.22	-0.421753	954.22	-0.703003	954.22	-1.01184
955.22	-0.230225	956.12	-0.516114	955.22	-0.381348	956.12	-0.331787	955.22	-0.419678	955.22	-0.71582	955.22	-1.03052
956.22	-0.228516	957.12	-0.534901	956.22	-0.391113	957.12	-0.348377	956.22	-0.431396	956.22	-0.724365	956.22	-1.03247
957.22	-0.23816	958.12	-0.556567	957.22	-0.405152	958.12	-0.351734	957.22	-0.445435	957.22	-0.726685	957.22	-1.02893
958.22	-0.243286	959.12	-0.563213	958.22	-0.407837	959.12	-0.357158	958.22	-0.43103	958.22	-0.720825	958.22	-1.03552
959.22	-0.242749	960.12	-0.552798	959.22	-0.412915	960.12	-0.364322	959.22	-0.434888	959.22	-0.724683	959.22	-1.04133
960.22	-0.232837	961.12	-0.551672	960.22	-0.401783	961.12	-0.37345	960.22	-0.434253	960.22	-0.695972	960.22	-1.0302
961.22	-0.210254	962.12	-0.53969	961.22	-0.388721	962.12	-0.396135	961.22	-0.431689	961.22	-0.687549	961.22	-1.023
962.22	-0.223755	963.12	-0.545696	962.22	-0.390991	963.12	-0.408733	962.22	-0.426147	962.22	-0.701538	962.22	-1.03699
963.22	-0.215527	964.12	-0.535142	963.22	-0.405713	964.12	-0.392808	963.22	-0.4521	963.22	-0.718945	963.22	-1.04219
964.22	-0.212256	965.12	-0.519282	964.22	-0.387549	965.12	-0.365962	964.22	-0.441016	964.22	-0.729346	964.22	-1.03232
965.22	-0.201807	966.12	-0.522556	965.22	-0.389062	966.12	-0.354343	965.22	-0.425439	965.22	-0.705957	965.22	-1.01479
966.22	-0.210376	967.12	-0.534978	966.22	-0.371997	967.12	-0.349919	966.22	-0.426684	966.22	-0.704028	966.22	-1.01677
967.22	-0.207275	968.12	-0.550237	967.22	-0.362061	968.12	-0.344915	967.22	-0.445801	967.22	-0.70166	967.22	-1.02759
968.22	-0.215161	969.12	-0.543215	968.22	-0.379224	969.12	-0.333987	968.22	-0.448804	968.22	-0.704663	968.22	-1.01741
969.22	-0.22124	970.12	-0.549346	969.22	-0.379199	970.12	-0.331572	969.22	-0.428515	969.22	-0.69292	969.22	-1.02202
970.22	-0.227051	971.12	-0.556592	970.22	-0.38623	971.12	-0.327344	970.22	-0.416016	970.22	-0.707764	970.22	-1.02905
971.22	-0.220459	972.12	-0.555889	971.22	-0.384277	972.12	-0.340801	971.22	-0.416016	971.22	-0.715576	971.22	-1.02368
972.22	-0.229199	973.12	-0.550916	972.22	-0.398144	973.12	-0.342908	972.22	-0.410107	972.22	-0.724316	972.22	-1.01484
973.22	-0.232739	974.12	-0.567349	973.22	-0.410229	974.12	-0.344204	973.22	-0.412671	973.22	-0.739575	973.22	-1.01716
974.22	-0.240894	975.12	-0.56563	974.22	-0.409839	975.12	-0.32686	974.22	-0.402271	974.22	-0.733325	974.22	-1.01873
975.22	-0.235474	976.12	-0.556335	975.22	-0.418823	976.12	-0.327332	975.22	-0.406372	975.22	-0.727417	975.22	-0.999634
976.22	-0.221192	977.12	-0.546191	976.22	-0.409668	977.12	-0.322314	976.22	-0.408936	976.22	-0.714844	976.22	-0.972901
977.22	-0.219482	978.12	-0.541943	977.22	-0.396973	978.12	-0.310986	977.22	-0.39624	977.22	-0.690918	977.22	-0.974609
978.22	-0.197999	979.12	-0.544909	978.22	-0.383301	979.12	-0.313952	978.22	-0.392334	978.22	-0.661133	978.22	-0.953125
979.22	-0.191528	980.12	-0.540533	979.22	-0.378052	980.12	-0.305181	979.22	-0.385864	979.22	-0.63977	979.22	-0.93811
980.22	-0.193189	981.12	-0.525671	980.22	-0.38313	981.12	-0.281775	980.22	-0.39021	980.22	-0.66438	980.22	-0.940991
981.22	-0.181836	982.12	-0.513598	981.22	-0.365674	982.12	-0.268481	981.22	-0.383252	981.22	-0.650098	981.22	-0.928906
982.22	-0.185986	983.12	-0.513723	982.22	-0.362744	983.12	-0.260061	982.22	-0.372998	982.22	-0.647168	982.22	-0.938916
983.22	-0.18645	984.12	-0.513425	983.22	-0.373706	984.12	-0.267576	983.22	-0.369555	983.22	-0.660083	983.22	-0.958179
984.22	-0.20747	985.12	-0.523211	984.22	-0.394726	985.12	-0.287859	984.22	-0.376416	984.22	-0.667431	984.22	-0.984082
985.22	-0.217309	986.12	-0.519143	985.22	-0.399927	986.12	-0.304055	985.22	-0.384302	985.22	-0.69021	985.22	-1.00491
986.22	-0.220459	987.12	-0.525256	986.22	-0.401123	987.12	-0.335559	986.22	-0.378906	986.22	-0.695312	986.22	-0.990478
987.22	-0.255493	988.12	-0.536629	987.22	-0.406616	988.12	-0.356697	987.22	-0.38269	987.22	-0.718628	987.22	-1.01062
988.22	-0.256641	989.12	-0.545701	988.22	-0.414844	989.12	-0.381882	988.22	-0.374073	988.22	-0.717823	988.22	-1.00127
989.22	-0.257886	990.12	-0.545251	989.22	-0.420239	990.12	-0.382165	989.22	-0.352612	989.22	-0.7198	989.22	-0.967358
990.22	-0.278027	991.12	-0.55666	990.22	-0.418896	991.12	-0.37209	990.22	-0.357617	990.22	-0.724805	990.22	-0.937695
991.22	-0.274658	992.12	-0.565637	991.22	-0.415528	992.12	-0.362757	991.22	-0.375733	991.22	-0.731201	991.22	-0.935791
992.22	-0.275025	993.12	-0.572097	992.22	-0.400025	993.12	-0.356277	992.22	-0.373657	992.22	-0.7323	992.22	-0.927124
993.22	-0.273535	994.12	-0.574587	993.22	-0.413184	994.12	-0.340456	993.22	-0.400733	993.22	-0.719092	993.22	-0.922461
994.22	-0.260327	995.12	-0.557734	994.22	-0.396801	995.12	-0.347285	994.22	-0.407055	994.22	-0.718335	994.22	-0.935376
995.22	-0.259155	996.12	-0.557234	995.22	-0.387085	996.12	-0.33824	995.22	-0.415649	995.22	-0.737915	995.22	-0.960815
996.22	-0.246875	997.12	-0.54063	996.22	-0.371631	997.12	-0.342632	996.22	-0.414355	996.22	-0.740527	996.22	-0.970752
997.22	-0.260498	998.12	-0.555083	997.22	-0.36499	998.12	-0.329497	997.22	-0.4104	997.22	-0.713867	997.22	-0.985595
998.22	-0.259228	999.12	-0.541003	998.22	-0.382275	999.12	-0.331775	998.22	-0.405713	998.22	-0.715283	998.22	-0.989697
999.22	-0.242261	1000.12	-0.539021	999.22	-0.381909	1000.12	-0.325154	999.22	-0.396802	999.22	-0.715161	999.22	-0.988843
1000.22	-0.249268	1001.12	-0.549739	1000.22	-0.387207	1001.12	-0.324153	1000.22	-0.397217	1000.22	-0.721436	1000.22	-0.99585
1001.22	-0.267505	1002.12	-0.565381	1001.22	-0.372973	1002.12	-0.322217	1001.22	-0.406421	1001.22	-0.702563	1001.22	-0.987964
1002.22	-0.258228	1003.12	-0.573142	1002.22	-0.366626	1003.12	-0.318259	1002.22	-0.401782	1002.22	-0.703784	1002.22	-0.975513
1003.22	-0.247266	1004.12	-0.581111	1003.22	-0.355664	1004.12	-0.324275	1003.22	-0.393994	1003.22	-0.708447	1003.22	-0.972363
1004.22	-0.252075	1005.12	-0.572253	1004.22	-0.337524	1005.12	-0.326892	1004.22	-0.392212	1004.22	-0.717651	1004.22	-0.988159
1005.22	-0.252197	1006.12	-0.574963	1005.22	-0.330078	1006.12	-0.32594	1005.22	-0.389893	1005.22	-0.705566	1005.22	-0.98584
1006.22	-0.261841	1007.12	-0.562165	1006.22	-0.311646	1007.12	-0.318268	1006.22	-0.389038	1006.22	-0.713257	1006.22	-0.996704
1007.22	-0.232714	1008.12	-0.563987	1007.22	-0.309863	1008.12	-0.311058	1007.22	-0.359912	1007.22	-0.705615	1007.22	-0.994433
1008.22	-0.23689	1009.12	-0.548347	1008.22	-0.343335	1009.12	-0.308357	1008.22	-0.365308	1008.22	-0.70979	1008.22	-0.989331
1009.22	-0.221436	1010.12	-0.549861	1009.22	-0.351318	1010.12	-0.291804	1009.22	-0.376709	1009.22	-0.706787	1009.22	-0.996094
1010.22	-0.236987	1011.12	-0.547258	1010.22	-0.368335	1011.12	-0.30678	1010.22	-0.367603	1010.22	-0.687183	1010.22	-0.975269
1011.22	-0.229248	1012.12	-0.54668	1011.22	-0.365723	1012.12	-0.302783	1011.22	-0.366211	1011.22	-0.69043	1011.22	-0.967285
1012.22	-0.22998	1013.12	-0.545533	1012.22	-0.384033	1013.12	-0.302369	1012.22	-0.365723	1012.22	-0.685303	1012.22	-0.963623
1013.22	-0.247071	1014.12	-0.542798	1013.22	-0.396485	1014.12	-0.271557	1013.22	-0.362549	1013.22	-0.680909	1013.22	-0.955811
1014.22	-0.240234	1015.12	-0.568804	1014.22	-0.378662	1015.12	-0.270952	1014.22	-0.355225	1014.22	-0.680664	1014.22	-0.932861
1015.22	-0.258984	1016.12	-0.572622	1015.22	-0.382275	1016.12	-0.266226	1015.22	-0.340527	1015.22	-0.683057	1015.22	-0.918896
1016.22	-0.245654	1017.12	-0.570391	1016.22	-0.368945	1017.12	-0.254961	1016.22	-0.333789	1016.22	-0.667773	1016.22	-0.93169
1017.22	-0.245606	1018.12	-0.572339	1017.22	-0.370362	1018.12	-0.253003	1017.22	-0.330567	1017.22	-0.654785	1017.22	-0.931641
1018.22	-0.211182	1019.12	-0.572649	1018.22	-0.362549	1019.12	-0.25844	1018.22	-0.317627	1018.22	-0.633301	1018.22	-0.925293
1019.22	-0.214184	1020.12	-0.571028	1019.22	-0.361645	1020.12	-0.270002	1019.22	-0.312085	1019.22	-0.639477	1019.22	-0.930737
1020.22	-0.20874	1021.12	-0.556572	1020.22	-0.379638	1021.12	-0.297783	1020.22	-0.30542	1020.22	-0.626709	1020.22	-0.957275
1021.22	-0.218945	1022.12	-0.543965	1021.22	-0.389355	1022.12	-0.287129	1021.22	-0.298779	1021.22	-0.63667	1021.22	-0.963086
1022.22	-0.209473	1023.12	-0.527149	1022.22	-0.404053	1023.12	-0.278858	1022.22	-0.288818	1022.22	-0.644287	1022.22	-0.962158
1023.22	-0.193116	1024.12	-0.524922	1023.22	-0.383545	1024.12	-0.260273	1023.22	-0.269532	1023.22	-0.62378	1023.22	-0.941407
1024.22	-0.18291	1025.12	-0.524033	1024.22	-0.381152	1025.12	-0.244492	1024.22	-0.283984	1024.22	-0.614795	1024.22	-0.944385
1025.22	-0.169629	1026.12	-0.516955	1025.22	-0.371777	1026.12	-0.237414	1025.22	-0.292187	1025.22	-0.606641	1025.22	-0.929883
1026.22	-0.145581	1027.12	-0.516526	1026.22	-0.354321	1027.12	-0.208909	1026.22	-0.296216	1026.22	-0.581372	1026.22	-0.93977
1027.22	-0.129736	1028.12	-0.508047	1027.22	-0.354101	1028.12	-0.190664	1027.22	-0.314307	1027.22	-0.553564	1027.22	-0.956396
1028.22	-0.130566	1029.12	-0.499453	1028.22	-0.357373	1029.12	-0.201602	1028.22	-0.306592	1028.22	-0.543896	1028.22	-0.965039
1029.22	-0.12749	1030.12	-0.492139	1029.22	-0.379199	1030.12	-0.214551	1029.22	-0.327686	1029.22	-0.55083	1029.22	-0.98418
1030.22	-0.133105	1031.12	-0.490098	1030.22	-0.387988	1031.12	-0.230577	1030.22	-0.340381	1030.22	-0.561572	1030.22	-0.987109
1031.22	-0.146192	1032.12	-0.485311	1031.22	-0.393262	1032.12	-0.242147	1031.22	-0.353467	1031.22	-0.589795	1031.22	-1.00142
1032.22	-0.146363	1033.12	-0.474104	1032.22	-0.385621	1033.12	-0.238752	1032.22	-0.357544	1032.22	-0.602906	1032.22	-1.00427
1033.22	-0.144092	1034.12	-0.48032	1033.22	-0.361865	1034.12	-0.266453	1033.22	-0.359912	1033.22	-0.620166	1033.22	-0.992236
1034.22	-0.153637	1035.12	-0.486043	1034.22	-0.361645	1035.12	-0.290486	1034.22	-0.370678	1034.22	-0.638257	1034.22	-0.980298
1035.22	-0.170655	1036.12	-0.478901	1035.22	-0.354004	1036.12	-0.295552	1035.22	-0.375977	1035.22	-0.641602	1035.22	-0.97583
1036.22	-0.159961	1037.12	-0.45944	1036.22	-0.348438	1037.12	-0.288054	1036.22	-0.377002	1036.22	-0.647266	1036.22	-0.978076
1037.22	-0.163208	1038.12	-0.463513	1037.22	-0.343872	1038.12	-0.294568	1037.22	-0.374878	1037.22	-0.630737	1037.22	-0.953979
1038.22	-0.181397	1039.12	-0.445647	1038.22	-0.34375	1039.12	-0.276701	1038.22	-0.391846	1038.22	-0.630127	1038.22	-0.944092
1039.22	-0.180005	1040.12	-0.439632	1039.22	-0.331372	1040.12	-0.296077	1039.22	-0.390454	1039.22	-0.623608	1039.22	-0.940259
1040.22	-0.195069	1041.12	-0.432588	1040.22	-0.322999	1041.12	-0.279268	1040.22	-0.390625	1040.22	-0.621827	1040.22	-0.961182
1041.22	-0.176319	1042.12	-0.409953	1041.22	-0.312549	1042.12	-0.262737	1041.22	-0.390186	1041.22	-0.624561	1041.22	-0.950733
1042.22	-0.152466	1043.12	-0.413245	1042.22	-0.307983	1043.12	-0.261877	1042.22	-0.366577	1042.22	-0.628296	1042.22	-0.91687
1043.22	-0.150879	1044.12	-0.410371	1043.22	-0.300537	1044.12	-0.266084	1043.22	-0.37085	1043.22	-0.636475	1043.22	-0.912109
1044.22	-0.143115	1045.12	-0.415593	1044.22	-0.294482	1045.12	-0.270086	1044.22	-0.388232	1044.22	-0.671436	1044.22	-0.911182
1045.22	-0.126587	1046.12	-0.410503	1045.22	-0.299194	1046.12	-0.258403	1045.22	-0.396362	1045.22	-0.679565	1045.22	-0.912964
1046.22	-0.12312	1047.12	-0.418227	1046.22	-0.297192	1047.12	-0.259048	1046.22	-0.394849	1046.22	-0.680981	1046.22	-0.89314
1047.22	-0.135669	1048.12	-0.407713	1047.22	-0.278491	1048.12	-0.25366	1047.22	-0.387134	1047.22	-0.665698	1047.22	-0.887378
1048.22	-0.148633	1049.12	-0.414587	1048.22	-0.283643	1049.12	-0.248328	1048.22	-0.390332	1048.22	-0.652784	1048.22	-0.897168
1049.22	-0.124097	1050.12	-0.415994	1049.22	-0.294995	1050.12	-0.249246	1049.22	-0.391919	1049.22	-0.634107	1049.22	-0.892163
1050.22	-0.122363	1051.12	-0.420029	1050.22	-0.317432	1051.12	-0.232285	1050.22	-0.393359	1050.22	-0.614795	1050.22	-0.901416
1051.22	-0.106153	1052.12	-0.408144	1051.22	-0.325879	1052.12	-0.216738	1051.22	-0.379102	1051.22	-0.586865	1051.22	-0.908643
1052.22	-0.104053	1053.12	-0.414331	1052.22	-0.324512	1053.12	-0.216821	1052.22	-0.366015	1052.22	-0.583545	1052.22	-0.905078
1053.22	-0.114795	1054.12	-0.402808	1053.22	-0.316211	1054.12	-0.206519	1053.22	-0.365039	1053.22	-0.581104	1053.22	-0.927051
1054.22	-0.0989258	1055.12	-0.391628	1054.22	-0.320606	1055.12	-0.197292	1054.22	-0.34917	1054.22	-0.573779	1054.22	-0.929492
1055.22	-0.113061	1056.12	-0.370759	1055.22	-0.337915	1056.12	-0.197908	1055.22	-0.343042	1055.22	-0.566431	1055.22	-0.916772
1056.22	-0.120801	1057.12	-0.352915	1056.22	-0.335644	1057.12	-0.187876	1056.22	-0.357373	1056.22	-0.570264	1056.22	-0.891797
1057.22	-0.131934	1058.12	-0.34769	1057.22	-0.352881	1058.12	-0.187778	1057.22	-0.363867	1057.22	-0.576758	1057.22	-0.88291
1058.22	-0.119384	1059.12	-0.358428	1058.22	-0.355468	1059.12	-0.193389	1058.22	-0.367676	1058.22	-0.573486	1058.22	-0.86792
1059.22	-0.113232	1060.12	-0.365339	1059.22	-0.381787	1060.12	-0.190534	1059.22	-0.368115	1059.22	-0.584912	1059.22	-0.876172
1060.22	-0.136596	1061.12	-0.384246	1060.22	-0.379028	1061.12	-0.206023	1060.22	-0.366577	1060.22	-0.5802	1060.22	-0.881225
1061.22	-0.142529	1062.12	-0.384077	1061.22	-0.38374	1062.12	-0.208052	1061.22	-0.381055	1061.22	-0.58418	1061.22	-0.91206
1062.22	-0.133545	1063.12	-0.393672	1062.22	-0.363037	1063.12	-0.219844	1062.22	-0.368164	1062.22	-0.562011	1062.22	-0.917236
1063.22	-0.138964	1064.12	-0.404783	1063.22	-0.365283	1064.12	-0.242918	1063.22	-0.390673	1063.22	-0.579394	1063.22	-0.952685
1064.22	-0.152661	1065.12	-0.422871	1064.22	-0.381421	1065.12	-0.247334	1064.22	-0.38728	1064.22	-0.593579	1064.22	-0.975415
1065.22	-0.154175	1066.12	-0.4376	1065.22	-0.371948	1066.12	-0.239846	1065.22	-0.388794	1065.22	-0.577514	1065.22	-0.978882
1066.22	-0.161963	1067.12	-0.449479	1066.22	-0.366797	1067.12	-0.250016	1066.22	-0.390722	1066.22	-0.57749	1066.22	-0.985937
1067.22	-0.167895	1068.12	-0.467127	1067.22	-0.364184	1068.12	-0.261072	1067.22	-0.384936	1067.22	-0.591234	1067.22	-0.996508
1068.22	-0.190723	1069.12	-0.473848	1068.22	-0.379199	1069.12	-0.256807	1068.22	-0.407764	1068.22	-0.601856	1068.22	-1.00444
1069.22	-0.16709	1070.12	-0.475161	1069.22	-0.38291	1070.12	-0.237856	1069.22	-0.405371	1069.22	-0.597754	1069.22	-0.985205
1070.22	-0.135938	1071.12	-0.442451	1070.22	-0.383008	1071.12	-0.220039	1070.22	-0.37251	1070.22	-0.569043	1070.22	-0.972363
1071.22	-0.100586	1072.12	-0.439153	1071.22	-0.387451	1072.12	-0.212346	1071.22	-0.363281	1071.22	-0.557373	1071.22	-0.963135
1072.22	-0.0901613	1073.12	-0.44582	1072.22	-0.388013	1073.12	-0.208516	1072.22	-0.375562	1072.22	-0.552564	1072.22	-0.949292
1073.22	-0.0789795	1074.12	-0.441394	1073.22	-0.378052	1074.12	-0.220446	1073.22	-0.374146	1073.22	-0.560669	1073.22	-0.936157
1074.22	-0.0913081	1075.12	-0.446211	1074.22	-0.371582	1075.12	-0.239668	1074.22	-0.377929	1074.22	-0.586181	1074.22	-0.925781
1075.22	-0.104785	1076.12	-0.450107	1075.22	-0.383105	1076.12	-0.248691	1075.22	-0.401172	1075.22	-0.598193	1075.22	-0.949023
1076.22	-0.117871	1077.12	-0.455923	1076.22	-0.39497	1077.12	-0.259634	1076.22	-0.418164	1076.22	-0.623242	1076.22	-0.941357
1077.22	-0.139209	1078.12	-0.468121	1077.22	-0.412891	1078.12	-0.270611	1077.22	-0.436328	1077.22	-0.623828	1077.22	-0.936573
1078.22	-0.143311	1079.12	-0.445552	1078.22	-0.42041	1079.12	-0.252437	1078.22	-0.438477	1078.22	-0.640381	1078.22	-0.925781
1079.22	-0.138233	1080.12	-0.422312	1079.22	-0.415333	1080.12	-0.229197	1079.22	-0.415089	1079.22	-0.617726	1079.22	-0.923878
1080.22	-0.135816	1081.12	-0.420986	1080.22	-0.384839	1081.12	-0.204189	1080.22	-0.39729	1080.22	-0.605542	1080.22	-0.892896
1081.22	-0.143238	1082.12	-0.421355	1081.22	-0.365894	1082.12	-0.181365	1081.22	-0.409107	1081.22	-0.603198	1081.22	-0.899585
1082.22	-0.15332	1083.12	-0.429248	1082.22	-0.346924	1083.12	-0.167774	1082.22	-0.429687	1082.22	-0.595703	1082.22	-0.905029
1083.22	-0.140137	1084.12	-0.424536	1083.22	-0.341553	1084.12	-0.159888	1083.22	-0.417725	1083.22	-0.601319	1083.22	-0.908203
1084.22	-0.133545	1085.12	-0.443867	1084.22	-0.320557	1085.12	-0.169453	1084.22	-0.430664	1084.22	-0.586914	1084.22	-0.921143
1085.22	-0.13457	1086.12	-0.449883	1085.22	-0.324267	1086.12	-0.166924	1085.22	-0.436084	1085.22	-0.587207	1085.22	-0.934375
1086.22	-0.117432	1087.12	-0.453333	1086.22	-0.340332	1087.12	-0.16427	1086.22	-0.429443	1086.22	-0.590332	1086.22	-0.946045
1087.22	-0.0963135	1088.12	-0.454956	1087.22	-0.341919	1088.12	-0.171021	1087.22	-0.413208	1087.22	-0.591919	1087.22	-0.950806
1088.22	-0.0994873	1089.12	-0.452759	1088.22	-0.348511	1089.12	-0.181031	1088.22	-0.411499	1088.22	-0.61145	1088.22	-0.957153
1089.22	-0.111206	1090.12	-0.442356	1089.22	-0.349731	1090.12	-0.183567	1089.22	-0.418091	1089.22	-0.61145	1089.22	-0.958618
1090.22	-0.103174	1091.12	-0.43481	1090.22	-0.352197	1091.12	-0.187739	1090.22	-0.419824	1090.22	-0.614404	1090.22	-0.948633
1091.22	-0.123242	1092.12	-0.42534	1091.22	-0.365674	1092.12	-0.208299	1091.22	-0.443799	1091.22	-0.611035	1091.22	-0.933545
1092.22	-0.14646	1093.12	-0.41926	1092.22	-0.373999	1093.12	-0.236643	1092.22	-0.467017	1092.22	-0.622534	1092.22	-0.934058
1093.22	-0.17334	1094.12	-0.404289	1093.22	-0.370361	1094.12	-0.221672	1093.22	-0.471191	1093.22	-0.618896	1093.22	-0.938232
1094.22	-0.17854	1095.12	-0.386497	1094.22	-0.373608	1095.12	-0.222922	1094.22	-0.462719	1094.22	-0.617016	1094.22	-0.92976
1095.22	-0.174414	1096.12	-0.38395	1095.22	-0.357764	1096.12	-0.226968	1095.22	-0.458594	1095.22	-0.606299	1095.22	-0.925635
1096.22	-0.175977	1097.12	-0.375007	1096.22	-0.344189	1097.12	-0.239265	1096.22	-0.461377	1096.22	-0.607129	1096.22	-0.938184
1097.22	-0.173218	1098.12	-0.347436	1097.22	-0.338989	1098.12	-0.219507	1097.22	-0.452759	1097.22	-0.59729	1097.22	-0.931519
1098.22	-0.143677	1099.12	-0.346284	1098.22	-0.324341	1099.12	-0.227388	1098.22	-0.421265	1098.22	-0.579468	1098.22	-0.933228
1099.22	-0.134204	1100.12	-0.348765	1099.22	-0.333179	1100.12	-0.227915	1099.22	-0.420337	1099.22	-0.577807	1099.22	-0.931567
1100.22	-0.131665	1101.12	-0.355781	1100.22	-0.33064	1101.12	-0.22834	1100.22	-0.411206	1100.22	-0.572095	1100.22	-0.940503
1101.22	-0.135864	1102.12	-0.368225	1101.22	-0.342163	1102.12	-0.208313	1101.22	-0.430054	1101.22	-0.572632	1101.22	-0.941284
1102.22	-0.125733	1103.12	-0.362617	1102.22	-0.359864	1103.12	-0.196357	1102.22	-0.429444	1102.22	-0.564209	1102.22	-0.930908
1103.22	-0.108203	1104.12	-0.386765	1103.22	-0.352344	1104.12	-0.190476	1103.22	-0.421924	1103.22	-0.562549	1103.22	-0.933887
1104.22	-0.121411	1105.12	-0.401025	1104.22	-0.347729	1105.12	-0.191797	1104.22	-0.43684	1104.22	-0.574536	1104.22	-0.925366
1105.22	-0.12434	1106.12	-0.415168	1105.22	-0.35188	1106.12	-0.184455	1105.22	-0.450756	1105.22	-0.585522	1105.22	-0.929516
1106.22	-0.102783	1107.12	-0.397888	1106.22	-0.360351	1107.12	-0.171814	1106.22	-0.470214	1106.22	-0.603759	1106.22	-0.929443
1107.22	-0.106323	1108.12	-0.402698	1107.22	-0.374877	1108.12	-0.160754	1107.22	-0.475708	1107.22	-0.610473	1107.22	-0.93811
1108.22	-0.105224	1109.12	-0.40719	1108.22	-0.375732	1109.12	-0.170618	1108.22	-0.49414	1108.22	-0.628906	1108.22	-0.965087
1109.22	-0.136108	1110.12	-0.400108	1109.22	-0.394897	1110.12	-0.156211	1109.22	-0.518433	1109.22	-0.640259	1109.22	-0.95813
1110.22	-0.141138	1111.12	-0.396836	1110.22	-0.402856	1111.12	-0.151719	1110.22	-0.518335	1110.22	-0.633569	1110.22	-0.949487
1111.22	-0.141285	1112.12	-0.403059	1111.22	-0.392749	1112.12	-0.145003	1111.22	-0.53606	1111.22	-0.623218	1111.22	-0.94646
1112.22	-0.143409	1113.12	-0.397817	1112.22	-0.374854	1113.12	-0.131216	1112.22	-0.533545	1112.22	-0.618262	1112.22	-0.93418
1113.22	-0.136914	1114.12	-0.415896	1113.22	-0.378125	1114.12	-0.11487	1113.22	-0.501416	1113.22	-0.589063	1113.22	-0.9167
1114.22	-0.146655	1115.12	-0.43134	1114.22	-0.402026	1115.12	-0.122503	1114.22	-0.48772	1114.22	-0.588305	1114.22	-0.893237
1115.22	-0.151611	1116.12	-0.44301	1115.22	-0.403809	1116.12	-0.134172	1115.22	-0.462891	1115.22	-0.604248	1115.22	-0.887695
1116.22	-0.171704	1117.12	-0.45561	1116.22	-0.400464	1117.12	-0.169722	1116.22	-0.453442	1116.22	-0.627514	1116.22	-0.878491
1117.22	-0.196167	1118.12	-0.467351	1117.22	-0.418823	1118.12	-0.187566	1117.22	-0.468872	1117.22	-0.649536	1117.22	-0.903686
1118.22	-0.202343	1119.12	-0.468814	1118.22	-0.413525	1119.12	-0.18854	1118.22	-0.455029	1118.22	-0.656933	1118.22	-0.901318
1119.22	-0.180469	1120.12	-0.45896	1119.22	-0.402881	1120.12	-0.205298	1119.22	-0.456592	1119.22	-0.651416	1119.22	-0.902393
1120.22	-0.16875	1121.12	-0.437014	1120.22	-0.404834	1121.12	-0.187258	1120.22	-0.457324	1120.22	-0.631885	1120.22	-0.916553
1121.22	-0.149439	1122.12	-0.443703	1121.22	-0.394556	1122.12	-0.162453	1121.22	-0.436792	1121.22	-0.602808	1121.22	-0.901148
1122.22	-0.130127	1123.12	-0.440276	1122.22	-0.404053	1123.12	-0.147551	1122.22	-0.426025	1122.22	-0.590088	1122.22	-0.909668
1123.22	-0.115308	1124.12	-0.440205	1123.22	-0.40022	1124.12	-0.141133	1123.22	-0.409253	1123.22	-0.575269	1123.22	-0.902905
1124.22	-0.117554	1125.12	-0.427273	1124.22	-0.412232	1125.12	-0.14114	1124.22	-0.425659	1124.22	-0.581909	1124.22	-0.89856
1125.22	-0.128027	1126.12	-0.423008	1125.22	-0.396582	1126.12	-0.155186	1125.22	-0.415381	1125.22	-0.589209	1125.22	-0.896094
1126.22	-0.152832	1127.12	-0.421191	1126.22	-0.393311	1127.12	-0.136523	1126.22	-0.431641	1126.22	-0.636719	1126.22	-0.903809
1127.22	-0.148193	1128.12	-0.427388	1127.22	-0.375732	1128.12	-0.142476	1127.22	-0.413818	1127.22	-0.637451	1127.22	-0.913086
1128.22	-0.147022	1129.12	-0.415735	1128.22	-0.366749	1129.12	-0.11178	1128.22	-0.416065	1128.22	-0.642627	1128.22	-0.915088
1129.22	-0.134448	1130.12	-0.406216	1129.22	-0.344409	1130.12	-0.113247	1129.22	-0.4052	1129.22	-0.624927	1129.22	-0.900562
1130.22	-0.148462	1131.12	-0.41085	1130.22	-0.338647	1131.12	-0.118125	1130.22	-0.398706	1130.22	-0.633081	1130.22	-0.914575
1131.22	-0.144458	1132.12	-0.420127	1131.22	-0.337329	1132.12	-0.107871	1131.22	-0.400561	1131.22	-0.649829	1131.22	-0.920337
1132.22	-0.124829	1133.12	-0.439241	1132.22	-0.341382	1133.12	-0.123811	1132.22	-0.389477	1132.22	-0.661694	1132.22	-0.909253
1133.22	-0.136719	1134.12	-0.466399	1133.22	-0.346679	1134.12	-0.131438	1133.22	-0.401367	1133.22	-0.686523	1133.22	-0.919189
1134.22	-0.148022	1135.12	-0.493257	1134.22	-0.372876	1135.12	-0.149751	1134.22	-0.415844	1134.22	-0.708813	1134.22	-0.938794
1135.22	-0.168579	1136.12	-0.527334	1135.22	-0.406616	1136.12	-0.156485	1135.22	-0.421509	1135.22	-0.719604	1135.22	-0.94812
1136.22	-0.168677	1137.12	-0.528574	1136.22	-0.411353	1137.12	-0.15919	1136.22	-0.418433	1136.22	-0.725074	1136.22	-0.949195
1137.22	-0.162476	1138.12	-0.528428	1137.22	-0.412964	1138.12	-0.173203	1137.22	-0.400513	1137.22	-0.688843	1137.22	-0.921997
1138.22	-0.162134	1139.12	-0.539004	1138.22	-0.428735	1139.12	-0.192324	1138.22	-0.3948	1138.22	-0.685083	1138.22	-0.915796
1139.22	-0.176636	1140.12	-0.537818	1139.22	-0.425659	1140.12	-0.211646	1139.22	-0.378784	1139.22	-0.670288	1139.22	-0.903686
1140.22	-0.166382	1141.12	-0.512202	1140.22	-0.429077	1141.12	-0.198237	1140.22	-0.385376	1140.22	-0.673462	1140.22	-0.905152
1141.22	-0.150318	1142.12	-0.4891	1141.22	-0.402515	1142.12	-0.20492	1141.22	-0.390796	1141.22	-0.65105	1141.22	-0.877369
1142.22	-0.164356	1143.12	-0.464646	1142.22	-0.397999	1143.12	-0.201218	1142.22	-0.41045	1142.22	-0.647999	1142.22	-0.881397
1143.22	-0.145581	1144.12	-0.45616	1143.22	-0.394604	1144.12	-0.181746	1143.22	-0.413403	1143.22	-0.629224	1143.22	-0.870679
1144.22	-0.146973	1145.12	-0.420488	1144.22	-0.405762	1145.12	-0.165606	1144.22	-0.442139	1144.22	-0.640625	1144.22	-0.885742
1145.22	-0.133496	1146.12	-0.394619	1145.22	-0.410596	1146.12	-0.151944	1145.22	-0.461865	1145.22	-0.658399	1145.22	-0.889844
1146.22	-0.131397	1147.12	-0.38834	1146.22	-0.414356	1147.12	-0.156894	1146.22	-0.464405	1146.22	-0.666309	1146.22	-0.918994
1147.22	-0.125683	1148.12	-0.376902	1147.22	-0.419629	1148.12	-0.168894	1147.22	-0.471631	1147.22	-0.684521	1147.22	-0.945508
1148.22	-0.100806	1149.12	-0.36594	1148.22	-0.416968	1149.12	-0.18137	1148.22	-0.468237	1148.22	-0.68772	1148.22	-0.970434
1149.22	-0.0900879	1150.12	-0.368022	1149.22	-0.427002	1150.12	-0.206157	1149.22	-0.481445	1149.22	-0.697754	1149.22	-0.98999
1150.22	-0.0739253	1151.12	-0.369468	1150.22	-0.441357	1151.12	-0.246665	1150.22	-0.477002	1150.22	-0.712841	1150.22	-1.00117
1151.22	-0.0721187	1152.12	-0.365364	1151.22	-0.459814	1152.12	-0.251106	1151.22	-0.47373	1151.22	-0.694677	1151.22	-1.00278
1152.22	-0.0747311	1153.12	-0.369241	1152.22	-0.476587	1153.12	-0.265969	1152.22	-0.459497	1152.22	-0.687524	1152.22	-1.00417
1153.22	-0.0920405	1154.12	-0.383933	1153.22	-0.504394	1154.12	-0.267478	1153.22	-0.454589	1153.22	-0.687255	1153.22	-1.01172
1154.22	-0.103051	1155.12	-0.386086	1154.22	-0.534936	1155.12	-0.251565	1154.22	-0.452172	1154.22	-0.683374	1154.22	-1.02126
1155.22	-0.102539	1156.12	-0.407283	1155.22	-0.50708	1156.12	-0.241023	1155.22	-0.434082	1155.22	-0.677002	1155.22	-1.01709
1156.22	-0.117846	1157.12	-0.417986	1156.22	-0.502856	1157.12	-0.220964	1156.22	-0.438403	1156.22	-0.677417	1156.22	-1.03044
1157.22	-0.118896	1158.12	-0.423584	1157.22	-0.479736	1158.12	-0.207764	1157.22	-0.414795	1157.22	-0.668701	1157.22	-1.0603
1158.22	-0.105469	1159.12	-0.426172	1158.22	-0.445557	1159.12	-0.198633	1158.22	-0.4104	1158.22	-0.663086	1158.22	-1.05444
1159.22	-0.116211	1160.12	-0.444287	1159.22	-0.423828	1160.12	-0.173047	1159.22	-0.421143	1159.22	-0.677002	1159.22	-1.04443
1160.22	-0.118652	1161.12	-0.460144	1160.22	-0.407959	1161.12	-0.172791	1160.22	-0.425537	1160.22	-0.661133	1160.22	-1.04297
1161.22	-0.133179	1162.12	-0.462422	1161.22	-0.41272	1162.12	-0.17043	1161.22	-0.440796	1161.22	-0.648315	1161.22	-1.03992
1162.22	-0.129322	1163.12	-0.476087	1162.22	-0.415454	1163.12	-0.157971	1162.22	-0.453784	1162.22	-0.644458	1162.22	-1.04509
1163.22	-0.113819	1164.12	-0.491555	1163.22	-0.408496	1164.12	-0.182717	1163.22	-0.45	1163.22	-0.632373	1163.22	-1.04009
1164.22	-0.109888	1165.12	-0.505857	1164.22	-0.407739	1165.12	-0.21655	1164.22	-0.449243	1164.22	-0.629663	1164.22	-1.03811
1165.22	-0.092334	1166.12	-0.517449	1165.22	-0.410449	1166.12	-0.248894	1165.22	-0.434863	1165.22	-0.608936	1165.22	-1.04351
1166.22	-0.0718994	1167.12	-0.528533	1166.22	-0.398071	1167.12	-0.270476	1166.22	-0.447388	1166.22	-0.618042	1166.22	-1.04724
1167.22	-0.0653809	1168.12	-0.525283	1167.22	-0.376416	1168.12	-0.276992	1167.22	-0.448926	1167.22	-0.639356	1167.22	-1.03706
1168.22	-0.0581543	1169.12	-0.544239	1168.22	-0.38042	1169.12	-0.295948	1168.22	-0.451221	1168.22	-0.651904	1168.22	-1.03154
1169.22	-0.0542483	1170.12	-0.541216	1169.22	-0.375782	1170.12	-0.287798	1169.22	-0.438282	1169.22	-0.666065	1169.22	-1.01177
1170.22	-0.0744634	1171.12	-0.531035	1170.22	-0.361329	1171.12	-0.277861	1170.22	-0.45044	1170.22	-0.677002	1170.22	-1.00391
1171.22	-0.0668461	1172.12	-0.510281	1171.22	-0.34834	1172.12	-0.242214	1171.22	-0.44917	1171.22	-0.67378	1171.22	-0.971875
1172.22	-0.0714603	1173.12	-0.501406	1172.22	-0.336841	1173.12	-0.20917	1172.22	-0.409595	1172.22	-0.664722	1172.22	-0.952075
1173.22	-0.0686278	1174.12	-0.481516	1173.22	-0.308374	1174.12	-0.198313	1173.22	-0.396264	1173.22	-0.655298	1173.22	-0.921167
1174.22	-0.0720704	1175.12	-0.451938	1174.22	-0.304736	1175.12	-0.198276	1174.22	-0.410205	1174.22	-0.644336	1174.22	-0.922168
1175.22	-0.0736816	1176.12	-0.445913	1175.22	-0.321484	1176.12	-0.190298	1175.22	-0.432568	1175.22	-0.657178	1175.22	-0.929639
1176.22	-0.0596192	1177.12	-0.454382	1176.22	-0.334766	1177.12	-0.197546	1176.22	-0.427783	1176.22	-0.65166	1176.22	-0.943652
1177.22	-0.0538817	1178.12	-0.457205	1177.22	-0.351977	1178.12	-0.18865	1177.22	-0.435718	1177.22	-0.649341	1177.22	-0.952319
1178.22	-0.0431153	1179.12	-0.455752	1178.22	-0.368311	1179.12	-0.177432	1178.22	-0.438623	1178.22	-0.659326	1178.22	-0.954492
1179.22	-0.0400391	1180.12	-0.471451	1179.22	-0.384766	1180.12	-0.190689	1179.22	-0.442627	1179.22	-0.662598	1179.22	-0.962402
1180.22	-0.060889	1181.12	-0.469687	1180.22	-0.399756	1181.12	-0.180381	1180.22	-0.457618	1180.22	-0.662696	1180.22	-0.950049
1181.22	-0.0393066	1182.12	-0.458203	1181.22	-0.371582	1182.12	-0.168896	1181.22	-0.436035	1181.22	-0.658691	1181.22	-0.936279
1182.22	-0.0288081	1183.12	-0.47229	1182.22	-0.371337	1183.12	-0.186157	1182.22	-0.425537	1182.22	-0.686035	1182.22	-0.914794
1183.22	-0.0505371	1184.12	-0.473701	1183.22	-0.368164	1184.12	-0.207343	1183.22	-0.403564	1183.22	-0.699707	1183.22	-0.890137
1184.22	-0.0547357	1185.12	-0.463054	1184.22	-0.376025	1185.12	-0.208171	1184.22	-0.39287	1184.22	-0.71123	1184.22	-0.883349
1185.22	-0.0745845	1186.12	-0.475437	1185.22	-0.365844	1186.12	-0.221286	1185.22	-0.383422	1185.22	-0.69104	1185.22	-0.863403
1186.22	-0.089257	1187.12	-0.492109	1186.22	-0.376611	1187.12	-0.237227	1186.22	-0.387597	1186.22	-0.6708	1186.22	-0.874902
1187.22	-0.10542	1188.12	-0.513977	1187.22	-0.382519	1188.12	-0.25885	1187.22	-0.404492	1187.22	-0.674756	1187.22	-0.907422
1188.22	-0.119946	1189.12	-0.516165	1188.22	-0.379468	1189.12	-0.269094	1188.22	-0.401441	1188.22	-0.676099	1188.22	-0.930249
1189.22	-0.11333	1190.12	-0.51521	1189.22	-0.375537	1190.12	-0.250561	1189.22	-0.39751	1189.22	-0.666309	1189.22	-0.929004
1190.22	-0.0952635	1191.12	-0.53191	1190.22	-0.385303	1191.12	-0.255543	1190.22	-0.399463	1190.22	-0.650195	1190.22	-0.933642
1191.22	-0.0916021	1192.12	-0.51823	1191.22	-0.401172	1192.12	-0.24699	1191.22	-0.393848	1191.22	-0.664112	1191.22	-0.959278
1192.22	-0.065064	1193.12	-0.507886	1192.22	-0.407349	1193.12	-0.235425	1192.22	-0.382447	1192.22	-0.667603	1192.22	-0.962037
1193.22	-0.0513923	1194.12	-0.487212	1193.22	-0.428101	1194.12	-0.215728	1193.22	-0.362183	1193.22	-0.666871	1193.22	-0.948853
1194.22	-0.0391362	1195.12	-0.462439	1194.22	-0.42024	1195.12	-0.197791	1194.22	-0.346021	1194.22	-0.642896	1194.22	-0.920972
1195.22	-0.037061	1196.12	-0.44241	1195.22	-0.404004	1196.12	-0.1824	1195.22	-0.342725	1195.22	-0.621045	1195.22	-0.894971
1196.22	-0.0323978	1197.12	-0.41742	1196.22	-0.403492	1197.12	-0.169373	1196.22	-0.322681	1196.22	-0.614185	1196.22	-0.886646
1197.22	-0.0293462	1198.12	-0.393315	1197.22	-0.39629	1198.12	-0.162847	1197.22	-0.329883	1197.22	-0.61919	1197.22	-0.872364
1198.22	-0.0261231	1199.12	-0.405376	1198.22	-0.389404	1199.12	-0.164165	1198.22	-0.308594	1198.22	-0.602783	1198.22	-0.867432
1199.22	-0.0331539	1200.12	-0.414773	1199.22	-0.381787	1200.12	-0.161843	1199.22	-0.336865	1199.22	-0.607617	1199.22	-0.86958
1200.22	-0.0314206	1201.12	-0.430515	1200.22	-0.383227	1201.12	-0.150974	1200.22	-0.338305	1200.22	-0.613696	1200.22	-0.875659
1201.22	-0.0324218	1202.12	-0.433161	1201.22	-0.388867	1202.12	-0.148249	1201.22	-0.347119	1201.22	-0.614697	1201.22	-0.894238
1202.22	-0.0172114	1203.12	-0.440349	1202.22	-0.393188	1203.12	-0.15739	1202.22	-0.374877	1202.22	-0.604125	1202.22	-0.891479
1203.22	-0.0106933	1204.12	-0.436928	1203.22	-0.393018	1204.12	-0.160561	1203.22	-0.369336	1203.22	-0.603955	1203.22	-0.905713
1204.22	-0.0161617	1205.12	-0.445493	1204.22	-0.389453	1205.12	-0.171079	1204.22	-0.377002	1204.22	-0.603564	1204.22	-0.893603
1205.22	-0.0243652	1206.12	-0.433125	1205.22	-0.385937	1206.12	-0.196553	1205.22	-0.383252	1205.22	-0.607861	1205.22	-0.92085
1206.22	-0.0163572	1207.12	-0.429541	1206.22	-0.391113	1207.12	-0.215186	1206.22	-0.390381	1206.22	-0.598388	1206.22	-0.926513
1207.22	-0.0249026	1208.12	-0.43578	1207.22	-0.378662	1208.12	-0.223133	1207.22	-0.40918	1207.22	-0.605225	1207.22	-0.915283
1208.22	-0.050904	1209.12	-0.43188	1208.22	-0.350465	1209.12	-0.218013	1208.22	-0.415162	1208.22	-0.619508	1208.22	-0.908814
1209.22	-0.0709717	1210.12	-0.443347	1209.22	-0.338794	1210.12	-0.206531	1209.22	-0.405933	1209.22	-0.602466	1209.22	-0.895679
1210.22	-0.0989258	1211.12	-0.434414	1210.22	-0.340137	1211.12	-0.185879	1210.22	-0.405811	1210.22	-0.610889	1210.22	-0.909229
1211.22	-0.122705	1212.12	-0.448716	1211.22	-0.317529	1212.12	-0.170884	1211.22	-0.403466	1211.22	-0.61831	1211.22	-0.906884
1212.22	-0.150928	1213.12	-0.464348	1212.22	-0.315234	1213.12	-0.178215	1212.22	-0.415576	1212.22	-0.63042	1212.22	-0.918994
1213.22	-0.182739	1214.12	-0.444653	1213.22	-0.287719	1214.12	-0.187817	1213.22	-0.418579	1213.22	-0.645141	1213.22	-0.934448
1214.22	-0.193725	1215.12	-0.437671	1214.22	-0.294311	1215.12	-0.182788	1214.22	-0.442016	1214.22	-0.660033	1214.22	-0.94226
1215.22	-0.188843	1216.12	-0.428051	1215.22	-0.301147	1216.12	-0.189282	1215.22	-0.439087	1215.22	-0.670044	1215.22	-0.956909
1216.22	-0.191772	1217.12	-0.432137	1216.22	-0.294311	1217.12	-0.190926	1216.22	-0.447875	1216.22	-0.668579	1216.22	-0.961792
1217.22	-0.189991	1218.12	-0.432781	1217.22	-0.296436	1218.12	-0.181316	1217.22	-0.444141	1217.22	-0.660938	1217.22	-0.954883
1218.22	-0.165161	1219.12	-0.42147	1218.22	-0.308228	1219.12	-0.172691	1218.22	-0.432983	1218.22	-0.652466	1218.22	-0.945679
1219.22	-0.142603	1220.12	-0.42003	1219.22	-0.325952	1220.12	-0.165147	1219.22	-0.417017	1219.22	-0.649439	1219.22	-0.93606
1220.22	-0.114185	1221.12	-0.416931	1220.22	-0.319263	1221.12	-0.180359	1220.22	-0.421314	1220.22	-0.64275	1220.22	-0.931324
1221.22	-0.0984375	1222.12	-0.420151	1221.22	-0.32085	1222.12	-0.174302	1221.22	-0.417041	1221.22	-0.638477	1221.22	-0.914111
1222.22	-0.0885742	1223.12	-0.420083	1222.22	-0.322705	1223.12	-0.204995	1222.22	-0.401807	1222.22	-0.630078	1222.22	-0.900342
1223.22	-0.0649903	1224.12	-0.424712	1223.22	-0.32207	1224.12	-0.223296	1223.22	-0.388477	1223.22	-0.620898	1223.22	-0.891895
1224.22	-0.0715334	1225.12	-0.407622	1224.22	-0.321289	1225.12	-0.211577	1224.22	-0.397949	1224.22	-0.636231	1224.22	-0.872559
1225.22	-0.0585451	1226.12	-0.415481	1225.22	-0.308789	1226.12	-0.227737	1225.22	-0.414258	1225.22	-0.621045	1225.22	-0.855908
1226.22	-0.0497313	1227.12	-0.410574	1226.22	-0.298755	1227.12	-0.228689	1226.22	-0.419116	1226.22	-0.62688	1226.22	-0.864673
1227.22	-0.0514157	1228.12	-0.409141	1227.22	-0.316797	1228.12	-0.242393	1227.22	-0.425439	1227.22	-0.628564	1227.22	-0.86831
1228.22	-0.0618167	1229.12	-0.411785	1228.22	-0.338916	1229.12	-0.235759	1228.22	-0.44878	1228.22	-0.645313	1228.22	-0.872119
1229.22	-0.0594482	1230.12	-0.405779	1229.22	-0.337769	1230.12	-0.234148	1229.22	-0.450317	1229.22	-0.643677	1229.22	-0.878296
1230.22	-0.0685544	1231.12	-0.415517	1230.22	-0.348828	1231.12	-0.23583	1230.22	-0.45747	1230.22	-0.635205	1230.22	-0.897168
1231.22	-0.0833006	1232.12	-0.408269	1231.22	-0.334277	1232.12	-0.215154	1231.22	-0.442187	1231.22	-0.644092	1231.22	-0.909961
1232.22	-0.108032	1233.12	-0.416199	1232.22	-0.326294	1233.12	-0.208191	1232.22	-0.433716	1232.22	-0.625122	1232.22	-0.937866
1233.22	-0.116699	1234.12	-0.405005	1233.22	-0.312256	1234.12	-0.206762	1233.22	-0.419678	1233.22	-0.616211	1233.22	-0.947266
1234.22	-0.132324	1235.12	-0.392927	1234.22	-0.299804	1235.12	-0.194685	1234.22	-0.420898	1234.22	-0.599853	1234.22	-0.950439
1235.22	-0.129322	1236.12	-0.385332	1235.22	-0.290454	1236.12	-0.177324	1235.22	-0.406909	1235.22	-0.602222	1235.22	-0.955982
1236.22	-0.119996	1237.12	-0.381397	1236.22	-0.30066	1237.12	-0.160449	1236.22	-0.40271	1236.22	-0.586304	1236.22	-0.944703
1237.22	-0.108765	1238.12	-0.38053	1237.22	-0.30188	1238.12	-0.156165	1237.22	-0.387574	1237.22	-0.569947	1237.22	-0.930298
1238.22	-0.104249	1239.12	-0.359013	1238.22	-0.314942	1239.12	-0.145146	1238.22	-0.388184	1238.22	-0.563477	1238.22	-0.90625
1239.22	-0.0875976	1240.12	-0.371031	1239.22	-0.315137	1240.12	-0.144224	1239.22	-0.357861	1239.22	-0.561719	1239.22	-0.884961
1240.22	-0.0806644	1241.12	-0.37427	1240.22	-0.329688	1241.12	-0.148684	1240.22	-0.366797	1240.22	-0.56211	1240.22	-0.878028
1241.22	-0.070874	1242.12	-0.383191	1241.22	-0.329907	1242.12	-0.168592	1241.22	-0.374829	1241.22	-0.572095	1241.22	-0.881665
1242.22	-0.0692873	1243.12	-0.38696	1242.22	-0.311475	1243.12	-0.169919	1242.22	-0.380811	1242.22	-0.587842	1242.22	-0.892041
1243.22	-0.0395262	1244.12	-0.398331	1243.22	-0.299536	1244.12	-0.18837	1243.22	-0.385718	1243.22	-0.613745	1243.22	-0.912085
1244.22	-0.0486574	1245.12	-0.397229	1244.22	-0.294019	1245.12	-0.189221	1244.22	-0.388745	1244.22	-0.641919	1244.22	-0.932446
1245.22	-0.0216794	1246.12	-0.387305	1245.22	-0.277295	1246.12	-0.211279	1245.22	-0.377636	1245.22	-0.658398	1245.22	-0.945019
1246.22	-0.011914	1247.12	-0.381277	1246.22	-0.278027	1247.12	-0.214285	1246.22	-0.368359	1246.22	-0.658154	1246.22	-0.946484
1247.22	0.00227046	1248.12	-0.379399	1247.22	-0.27605	1248.12	-0.204594	1247.22	-0.360034	1247.22	-0.663257	1247.22	-0.928394
1248.22	-0.0189205	1249.12	-0.390157	1248.22	-0.279663	1249.12	-0.226338	1248.22	-0.357055	1248.22	-0.65393	1248.22	-0.912475
1249.22	-0.0377685	1250.12	-0.403159	1249.22	-0.301196	1250.12	-0.231528	1249.22	-0.359058	1249.22	-0.654712	1249.22	-0.931567
1250.22	-0.0344968	1251.12	-0.391573	1250.22	-0.293286	1251.12	-0.244112	1250.22	-0.370678	1250.22	-0.644116	1250.22	-0.922925
1251.22	-0.0543215	1252.12	-0.402026	1251.22	-0.285767	1252.12	-0.246753	1251.22	-0.372925	1251.22	-0.646363	1251.22	-0.940308
1252.22	-0.0667722	1253.12	-0.413054	1252.22	-0.272827	1253.12	-0.274138	1252.22	-0.393188	1252.22	-0.639038	1252.22	-0.942261
1253.22	-0.0788085	1254.12	-0.411794	1253.22	-0.296582	1254.12	-0.302175	1253.22	-0.424756	1253.22	-0.629102	1253.22	-0.94917
1254.22	-0.086108	1255.12	-0.390801	1254.22	-0.298999	1255.12	-0.309502	1254.22	-0.442065	1254.22	-0.642016	1254.22	-0.952807
1255.22	-0.0806882	1256.12	-0.388996	1255.22	-0.296509	1256.12	-0.324299	1255.22	-0.446167	1255.22	-0.654419	1255.22	-0.969116
1256.22	-0.0984371	1257.12	-0.391855	1256.22	-0.31499	1257.12	-0.317393	1256.22	-0.467822	1256.22	-0.656298	1256.22	-0.990771
1257.22	-0.0858886	1258.12	-0.405334	1257.22	-0.327832	1258.12	-0.30719	1257.22	-0.461133	1257.22	-0.666211	1257.22	-0.98457
1258.22	-0.0757565	1259.12	-0.418667	1258.22	-0.34895	1259.12	-0.317349	1258.22	-0.460766	1258.22	-0.682202	1258.22	-1.01155
1259.22	-0.0685303	1260.12	-0.421612	1259.22	-0.333911	1260.12	-0.322246	1259.22	-0.466968	1259.22	-0.698413	1259.22	-1.0175
1260.22	-0.0570071	1261.12	-0.425957	1260.22	-0.323609	1261.12	-0.313408	1260.22	-0.474488	1260.22	-0.705689	1260.22	-1.01892
1261.22	-0.0681884	1262.12	-0.423672	1261.22	-0.317212	1262.12	-0.310635	1261.22	-0.477856	1261.22	-0.689526	1261.22	-0.994458
1262.22	-0.0658453	1263.12	-0.421606	1262.22	-0.312427	1263.12	-0.289038	1262.22	-0.464527	1262.22	-0.689136	1262.22	-0.996021
1263.22	-0.0514405	1264.12	-0.407967	1263.22	-0.298511	1264.12	-0.28199	1263.22	-0.457935	1263.22	-0.672778	1263.22	-0.97771
1264.22	-0.0669926	1265.12	-0.402954	1264.22	-0.30625	1265.12	-0.254517	1264.22	-0.473487	1264.22	-0.680518	1264.22	-0.963965
1265.22	-0.0643069	1266.12	-0.391391	1265.22	-0.296973	1266.12	-0.224399	1265.22	-0.45127	1265.22	-0.649512	1265.22	-0.951514
1266.22	-0.0603025	1267.12	-0.395564	1266.22	-0.289062	1267.12	-0.204402	1266.22	-0.45166	1266.22	-0.645019	1266.22	-0.965088
1267.22	-0.0558355	1268.12	-0.397935	1267.22	-0.272144	1268.12	-0.203599	1267.22	-0.446705	1267.22	-0.657642	1267.22	-0.972339
1268.22	-0.0606203	1269.12	-0.391421	1268.22	-0.281323	1269.12	-0.197085	1268.22	-0.467114	1268.22	-0.658521	1268.22	-1.00447
1269.22	-0.0555906	1270.12	-0.397378	1269.22	-0.278491	1270.12	-0.212807	1269.22	-0.460864	1269.22	-0.659106	1269.22	-1.0158
1270.22	-0.0627682	1271.12	-0.389793	1270.22	-0.270776	1271.12	-0.231345	1270.22	-0.452173	1270.22	-0.650903	1270.22	-1.03909
1271.22	-0.0500975	1272.12	-0.39666	1271.22	-0.261279	1272.12	-0.270684	1271.22	-0.458545	1271.22	-0.659717	1271.22	-1.04473
1272.22	-0.065918	1273.12	-0.385722	1272.22	-0.273926	1273.12	-0.264873	1272.22	-0.454834	1272.22	-0.680664	1272.22	-1.0481
1273.22	-0.0797849	1274.12	-0.410586	1273.22	-0.26167	1274.12	-0.268252	1273.22	-0.436718	1273.22	-0.676953	1273.22	-1.04707
1274.22	-0.0813477	1275.12	-0.405059	1274.22	-0.270557	1275.12	-0.269317	1274.22	-0.434375	1274.22	-0.675342	1274.22	-1.04082
1275.22	-0.0964358	1276.12	-0.405078	1275.22	-0.267334	1276.12	-0.279102	1275.22	-0.426514	1275.22	-0.680664	1275.22	-1.03247
1276.22	-0.118652	1277.12	-0.417842	1276.22	-0.277832	1277.12	-0.278926	1276.22	-0.43335	1276.22	-0.671631	1276.22	-1.01172
1277.22	-0.137989	1278.12	-0.418279	1277.22	-0.280811	1278.12	-0.261052	1277.22	-0.437061	1277.22	-0.67461	1277.22	-1.0186
1278.22	-0.155639	1279.12	-0.420296	1278.22	-0.27893	1279.12	-0.267952	1278.22	-0.441772	1278.22	-0.672729	1278.22	-1.00696
1279.22	-0.186572	1280.12	-0.404585	1279.22	-0.308643	1280.12	-0.273725	1279.22	-0.46416	1279.22	-0.671191	1279.22	-1.00054
1280.22	-0.194677	1281.12	-0.412932	1280.22	-0.312841	1281.12	-0.271331	1280.22	-0.469091	1280.22	-0.660498	1280.22	-1.00181
1281.22	-0.206958	1282.12	-0.402141	1281.22	-0.298999	1282.12	-0.258587	1281.22	-0.465015	1281.22	-0.666186	1281.22	-1.01409
1282.22	-0.203614	1283.12	-0.394951	1282.22	-0.293701	1283.12	-0.260429	1282.22	-0.460938	1282.22	-0.653076	1282.22	-1.01978
1283.22	-0.198925	1284.12	-0.404326	1283.22	-0.295605	1284.12	-0.270537	1283.22	-0.426709	1283.22	-0.648388	1283.22	-1.00605
1284.22	-0.196924	1285.12	-0.414482	1284.22	-0.304102	1285.12	-0.288506	1284.22	-0.423731	1284.22	-0.635401	1284.22	-1.00942
1285.22	-0.191992	1286.12	-0.436179	1285.22	-0.30625	1286.12	-0.298484	1285.22	-0.436377	1285.22	-0.631689	1285.22	-1.01353
1286.22	-0.187378	1287.12	-0.46521	1286.22	-0.341431	1287.12	-0.316529	1286.22	-0.443481	1286.22	-0.658325	1286.22	-1.00891
1287.22	-0.187378	1288.12	-0.487588	1287.22	-0.362183	1288.12	-0.31083	1287.22	-0.463013	1287.22	-0.651733	1287.22	-1.01868
1288.22	-0.1948	1289.12	-0.499492	1288.22	-0.368384	1289.12	-0.298565	1288.22	-0.459448	1288.22	-0.655981	1288.22	-1.00461
1289.22	-0.179126	1290.12	-0.504372	1289.22	-0.35271	1290.12	-0.287331	1289.22	-0.488697	1289.22	-0.650074	1289.22	-0.998706
1290.22	-0.18081	1291.12	-0.499959	1290.22	-0.345849	1291.12	-0.297322	1290.22	-0.470849	1290.22	-0.646631	1290.22	-0.993799
1291.22	-0.169263	1292.12	-0.481235	1291.22	-0.357984	1292.12	-0.302524	1291.22	-0.465894	1291.22	-0.643628	1291.22	-0.987378
1292.22	-0.168189	1293.12	-0.469741	1292.22	-0.3469	1293.12	-0.284439	1292.22	-0.449683	1292.22	-0.649634	1292.22	-0.975318
1293.22	-0.187085	1294.12	-0.455105	1293.22	-0.348218	1294.12	-0.283718	1293.22	-0.440259	1293.22	-0.653394	1293.22	-0.987622
1294.22	-0.189502	1295.12	-0.450662	1294.22	-0.354541	1295.12	-0.292214	1294.22	-0.433887	1294.22	-0.655323	1294.22	-1.00444
1295.22	-0.196314	1296.12	-0.426596	1295.22	-0.368433	1296.12	-0.27938	1295.22	-0.438013	1295.22	-0.668482	1295.22	-0.996851
1296.22	-0.183276	1297.12	-0.423638	1296.22	-0.380298	1297.12	-0.278374	1296.22	-0.441333	1296.22	-0.657397	1296.22	-0.990405
1297.22	-0.178588	1298.12	-0.402313	1297.22	-0.363891	1298.12	-0.257293	1297.22	-0.441284	1297.22	-0.667846	1297.22	-0.992309
1298.22	-0.154981	1299.12	-0.365742	1298.22	-0.367871	1299.12	-0.226826	1298.22	-0.450391	1298.22	-0.646924	1298.22	-0.981641
1299.22	-0.140625	1300.12	-0.31971	1299.22	-0.358398	1300.12	-0.203499	1299.22	-0.456299	1299.22	-0.617432	1299.22	-0.950928
1300.22	-0.118579			1300.22	-0.357837			1300.22	-0.456714	1300.22	-0.601245	1300.22	-0.920337

## Sheet: Fig 5c - Sivelestat
Cycle: 8 Sivelestat 0.0359 µM_X	Cycle: 8 Sivelestat 0.0359 µM_Y	Cycle: 9 Sivelestat 0.0718 µM_X	Cycle: 9 Sivelestat 0.0718 µM_Y	Cycle: 10 Sivelestat 0.143 µM_X	Cycle: 10 Sivelestat 0.143 µM_Y	Cycle: 11 Sivelestat 0.28 µM_X	Cycle: 11 Sivelestat 0.28 µM_Y	Cycle: 12 Sivelestat 0.575 µM_X	Cycle: 12 Sivelestat 0.575 µM_Y	Cycle: 13 Sivelestat 1.15 µM_X	Cycle: 13 Sivelestat 1.15 µM_Y	Cycle: 14 Sivelestat 2.3 µM_X	Cycle: 14 Sivelestat 2.3 µM_Y	Cycle: 16 Sivelestat 0.0179 µ_Y
-60.86	0.0282898	-59.96	-0.03974	-60.86	-0.183868	-60.86	-0.11026	-60.86	-0.0350647	-60.86	0.0295105	-60.86	-0.0746155	-0.0458069
-59.86	0.030487	-58.96	-0.0323089	-59.86	-0.169464	-59.86	-0.108917	-59.86	-0.0102845	-59.86	0.0562438	-59.86	-0.0633851	-0.016388
-58.86	0.034851	-57.96	-0.0393913	-58.86	-0.166565	-58.86	-0.117615	-58.86	-0.0210572	-58.86	0.0408325	-58.86	-0.0950318	-0.0231324
-57.86	0.0517517	-56.96	-0.0514196	-57.86	-0.162238	-57.86	-0.11463	-57.86	-0.0319886	-57.86	0.0223327	-57.86	-0.0953431	-0.0190491
-56.86	0.0694274	-55.96	-0.0536833	-56.86	-0.162872	-56.86	-0.124909	-56.86	-0.0239564	-56.86	0.0285339	-56.86	-0.0978089	-0.0228577
-55.86	0.0520629	-54.96	-0.0644628	-55.86	-0.161804	-55.86	-0.114807	-55.86	-0.0197144	-55.86	0.0220336	-55.86	-0.0772095	-0.0420533
-54.86	0.0611938	-53.96	-0.0591851	-54.86	-0.140955	-54.86	-0.105066	-54.86	-0.018396	-54.86	0.0332397	-54.86	-0.0713745	-0.0498902
-53.86	0.0436096	-52.96	-0.0327813	-53.86	-0.132416	-53.86	-0.110809	-53.86	-0.0293885	-53.86	0.0240783	-53.86	-0.0679627	-0.0517274
-52.86	0.0420775	-51.96	-0.0196716	-52.86	-0.124304	-52.86	-0.133948	-52.86	-0.0310426	-52.86	0.0159545	-52.86	-0.0652223	-0.0611939
-51.86	0.0211424	-50.96	-0.0294353	-51.86	-0.104712	-51.86	-0.139136	-51.86	-0.0311037	-51.86	0.0127196	-51.86	-0.0678468	-0.0580812
-50.86	-0.00109261	-49.96	-0.0208166	-50.86	-0.129999	-50.86	-0.149896	-50.86	-0.0548036	-50.86	-0.00121468	-50.86	-0.0876405	-0.07995
-49.86	-0.0129578	-48.96	-0.0611248	-49.86	-0.148456	-49.86	-0.138934	-49.86	-0.0633729	-49.86	0.00462028	-49.86	-0.089618	-0.108783
-48.86	-0.0269532	-47.96	-0.0661694	-48.86	-0.170996	-48.86	-0.150977	-48.86	-0.068335	-48.86	-0.0198731	-48.86	-0.11228	-0.109473
-47.86	-0.0212646	-46.96	-0.0701989	-47.86	-0.166406	-47.86	-0.15188	-47.86	-0.0404297	-47.86	-0.00637203	-47.86	-0.109155	-0.108545
-46.86	-0.0130005	-45.96	-0.0915112	-46.86	-0.180969	-46.86	-0.154724	-46.86	-0.0372925	-46.86	0.00335693	-46.86	-0.1203	-0.11322
-45.86	-0.0101196	-44.96	-0.103659	-45.86	-0.180042	-45.86	-0.134143	-45.86	-0.0331909	-45.86	0.0106323	-45.86	-0.129749	-0.095813
-44.86	0.0019958	-43.96	-0.109436	-44.86	-0.174396	-44.86	-0.14632	-44.86	-0.0276673	-44.86	0.00626826	-44.86	-0.125446	-0.0738099
-43.86	0.00120234	-42.96	-0.0920269	-43.86	-0.175189	-43.86	-0.142352	-43.86	-0.0395691	-43.86	-0.0140564	-43.86	-0.123187	-0.0695984
-42.86	-0.0223755	-41.96	-0.0909497	-42.86	-0.175818	-42.86	-0.123328	-42.86	-0.0270142	-42.86	0.000451624	-42.86	-0.118933	-0.0591187
-41.86	-0.0183961	-40.96	-0.0858545	-41.86	-0.186365	-41.86	-0.0861451	-41.86	-0.044275	-41.86	-0.0133912	-41.86	-0.107996	-0.0396363
-40.86	-0.02948	-39.96	-0.0741473	-40.86	-0.184753	-40.86	-0.0764771	-40.86	-0.0591431	-40.86	-0.0348511	-40.86	-0.0885621	-0.0514527
-39.86	-0.0475892	-38.96	-0.0706799	-39.86	-0.168195	-39.86	-0.0696839	-39.86	-0.0619935	-39.86	-0.0330628	-39.86	-0.0901917	-0.062848
-38.86	-0.0748596	-37.96	-0.067337	-38.86	-0.142609	-38.86	-0.0416565	-38.86	-0.0677795	-38.86	-0.0289612	-38.86	-0.0971985	-0.0600891
-37.86	-0.043335	-36.96	-0.0699487	-37.86	-0.118652	-37.86	-0.0170898	-37.86	-0.0645752	-37.86	-0.0141602	-37.86	-0.0678711	-0.0490723
-36.86	-0.0481934	-35.96	-0.0556769	-36.86	-0.121436	-36.86	0.00100094	-36.86	-0.0691895	-36.86	-0.0271973	-36.86	-0.0386719	-0.0571045
-35.86	-0.0499573	-34.96	-0.0407801	-35.86	-0.0940247	-35.86	0.033783	-35.86	-0.0481262	-35.86	-0.0224915	-35.86	-0.0224915	-0.0681458
-34.86	-0.0616516	-33.96	-0.0410931	-34.86	-0.0843567	-34.86	0.0486999	-34.86	-0.0363831	-34.86	-0.0218567	-34.86	-0.0125794	-0.0816712
-33.86	-0.0625855	-32.96	-0.0406244	-33.86	-0.09823	-33.86	0.0360473	-33.86	-0.0328003	-33.86	-0.0463501	-33.86	-0.0168091	-0.0989624
-32.86	-0.0508118	-31.96	-0.0454993	-32.86	-0.0995178	-32.86	0.0107117	-32.86	-0.0126038	-32.86	-0.0548401	-32.86	-0.00637817	-0.110016
-31.86	-0.0571839	-30.96	-0.0621607	-31.86	-0.0863587	-31.86	-0.0405823	-31.86	-0.00969851	-31.86	-0.0721985	-31.86	-0.0127503	-0.118829
-30.86	-0.0618591	-29.96	-0.0715382	-30.86	-0.0793152	-30.86	-0.058197	-30.86	-0.000701904	-30.86	-0.065033	-30.86	-0.0205994	-0.109711
-29.86	-0.0409974	-28.96	-0.0640711	-29.86	-0.0798157	-29.86	-0.0738343	-29.86	0.00441277	-29.86	-0.0462464	-29.86	-0.0230531	-0.0894593
-28.86	-0.0406067	-27.96	-0.0489417	-28.86	-0.0926086	-28.86	-0.0701477	-28.86	0.0250672	-28.86	-0.0375549	-28.86	-0.00325316	-0.0708801
-27.86	-0.0357482	-26.96	-0.0334027	-27.86	-0.096051	-27.86	-0.0319641	-27.86	0.0630066	-27.86	-0.0246398	-27.86	0.0244324	-0.0412414
-26.86	-0.0305786	-25.96	-0.0105573	-26.86	-0.0922241	-26.86	-0.00225824	-26.86	0.0825806	-26.86	-0.00457758	-26.86	0.0123902	-0.0198364
-25.86	-0.0211364	-24.96	-0.0244403	-25.86	-0.0865661	-25.86	0.0217103	-25.86	0.0879945	-25.86	0.0272034	-25.86	0.0109681	-0.00770867
-24.86	-0.0429687	-23.96	-0.0357996	-24.86	-0.0849609	-24.86	0.0252686	-24.86	0.0804444	-24.86	0.0324708	-24.86	-0.0148925	-0.00561517
-23.86	-0.0403197	-22.96	-0.0482588	-23.86	-0.0824339	-23.86	0.0336549	-23.86	0.0655153	-23.86	0.0409791	-23.86	-0.0272582	-0.0298216
-22.86	-0.0405821	-21.96	-0.0397084	-22.86	-0.0552306	-22.86	0.0346132	-22.86	0.0679384	-22.86	0.0670839	-22.86	-0.019464	-0.0363097
-21.86	-0.0427306	-20.96	-0.071357	-21.86	-0.0426086	-21.86	0.0684754	-21.86	0.0436952	-21.86	0.0862977	-21.86	-0.0131896	-0.0274718
-20.86	-0.0385131	-19.96	-0.034117	-20.86	-0.059143	-20.86	0.0785523	-20.86	0.0474244	-20.86	0.0845338	-20.86	-0.00225824	-0.0402221
-19.86	-0.00514522	-18.96	-0.035088	-19.86	-0.056903	-19.86	0.0793274	-19.86	0.052594	-19.86	0.0671204	-19.86	0.0115784	-0.0251648
-18.86	-0.0145568	-17.96	-0.0485713	-18.86	-0.053009	-18.86	0.0838318	-18.86	0.0480652	-18.86	0.039032	-18.86	0.04599	-0.0047912
-17.86	-0.0358031	-16.96	-0.0649177	-17.86	-0.0188353	-17.86	0.100427	-17.86	0.0677125	-17.86	0.0287721	-17.86	0.0657594	0.0238893
-16.86	-0.048065	-15.96	-0.0782422	-16.86	0.00369278	-16.86	0.0954897	-16.86	0.0824281	-16.86	0.0129701	-16.86	0.0608217	0.0288393
-15.86	-0.0736875	-14.96	-0.0668172	-15.86	0.034833	-15.86	0.0673037	-15.86	0.0723086	-15.86	0.00968651	-15.86	0.04704	0.0341006
-14.86	-0.0585935	-13.96	-0.0300509	-14.86	0.0566409	-14.86	0.053467	-14.86	0.06897	-14.86	0.0272219	-14.86	0.0415041	0.0147707
-13.86	-0.0354918	-12.96	-0.0163397	-13.86	0.0470277	-13.86	0.044098	-13.86	0.0536195	-13.86	0.0221253	-13.86	0.0419007	0.0231019
-12.86	-0.0318846	-11.96	-0.0063965	-12.86	-0.00405261	-12.86	0.0113283	-12.86	0.0145021	-12.86	-0.0237059	-12.86	0.0175538	0.00205091
-11.86	-0.0199218	-10.96	0.018363	-11.86	-0.0276122	-11.86	-0.00661611	-11.86	0.00778819	-11.86	-0.0233397	-11.86	0.0225587	-0.00942373
-10.86	-0.0100707	-9.96001	0.0154504	-10.86	-0.0294799	-10.86	-0.00201407	-10.86	-0.0097045	-10.86	-0.0198363	-10.86	0.0304566	-0.019226
-9.86	-2.43112e-05	-8.96001	0.00736074	-9.86	-0.032495	-9.86	-0.00307607	-9.86	-0.0113769	-9.86	-0.00844716	-9.86	0.0221925	-0.000634663
-8.86	0.016211	-7.96001	0.0037274	-8.86	-0.00966795	-8.86	-0.0147949	-8.86	-0.0193115	-8.86	0.00180666	-8.86	0.0247559	-0.00136717
-7.86	0.0150086	-6.96001	0.0112176	-7.86	-0.0130676	-7.86	-0.0147766	-7.86	-0.0244201	-7.86	0.00841676	-7.86	-0.0194153	-0.00183714
-6.86	0.0296631	-5.96001	0.0194085	-6.86	0.00671393	-6.86	-0.0170898	-6.86	-0.0125732	-6.86	0.0163575	-6.86	-0.0388183	0.00170904
-5.86	0.048529	-4.96001	0.0316895	-5.86	0.0147156	-5.86	-0.0164124	-5.86	-0.0150696	-5.86	0.00726927	-5.86	-0.0640198	0.0083679
-4.86	0.0609193	-3.96001	0.0401068	-4.86	0.00549936	-4.86	-0.0190368	-4.86	-0.0372253	-4.86	0.00733041	-4.86	-0.064569	-0.00341178
-3.86	0.0704957	-2.96001	0.0737	-3.86	0.0132447	-3.86	-0.0636596	-3.86	-0.0641479	-3.86	0.00775152	-3.86	-0.0916137	-0.0172729
-2.86	0.0671389	-1.96001	0.0575012	-2.86	-0.00292951	-2.86	-0.097534	-2.86	-0.118896	-2.86	0.00793475	-2.86	-0.102539	-0.029785
-1.86	0.0715679	-0.960007	0.260863	-1.86	-0.0573384	-1.86	-0.120571	-1.86	-0.123745	-1.86	0.0129741	-1.86	-0.123989	-0.0247456
-0.860001	0.230026	0.0399933	0.178603	-0.860001	0.110763	-0.860001	0.179611	-0.860001	0.182418	-0.860001	0.187179	-0.860001	0.0957485	0.094894
0.139999	-0.00850105	1.03999	0.48577	0.139999	-0.0330372	0.139999	0.283979	0.139999	-0.0801563	0.139999	0.0637646	0.139999	0.387251	-0.125933
1.14	0.35021	2.03999	0.194796	1.14	0.273428	1.14	0.834829	1.14	0.319571	1.14	0.64086	1.14	1.24511	0.157827
2.14	0.409057	3.03999	0.183308	2.14	0.0487056	2.14	0.0705562	2.14	-0.0800786	2.14	-0.272217	2.14	0.425903	0.0134273
3.14	0.380731	4.03999	0.143183	3.14	0.00341177	3.14	-0.0290589	3.14	-0.098639	3.14	-0.291998	3.14	0.455926	0.0372252
4.14	0.37536	5.03999	0.161163	4.14	0.0239196	4.14	-0.0921693	4.14	-0.0772767	4.14	-0.260748	4.14	0.461298	0.0283141
5.14	0.398132	6.03999	0.151487	5.14	0.0421753	5.14	-0.093811	5.14	-0.0619507	5.14	-0.212585	5.14	0.525696	0.0591431
6.14	0.401697	7.03999	0.168028	6.14	0.0490355	6.14	-0.105139	6.14	-0.0618043	6.14	-0.176917	6.14	0.539148	0.0613647
7.14	0.411352	8.03999	0.175815	7.14	0.0469723	7.14	-0.108301	7.14	-0.0339603	7.14	-0.137476	7.14	0.572973	0.0494137
8.14	0.400091	9.03999	0.188463	8.14	0.0540218	8.14	-0.0974674	8.14	0.00555992	8.14	-0.124079	8.14	0.604437	0.0448666
9.14	0.391931	10.04	0.171293	9.14	0.0649047	9.14	-0.0780396	9.14	0.0441527	9.14	-0.0901246	9.14	0.623254	0.0215697
10.14	0.391406	11.04	0.160157	10.14	0.073535	10.14	-0.0766115	10.14	0.0327635	10.14	-0.101392	10.14	0.646777	0.0151854
11.14	0.390851	12.04	0.122672	11.14	0.0925112	11.14	-0.0523863	11.14	0.0400209	11.14	-0.0857115	11.14	0.675519	0.0113344
12.14	0.381909	13.04	0.0761542	12.14	0.0989499	12.14	-0.0393558	12.14	0.0402341	12.14	-0.103443	12.14	0.669629	0.00996065
13.14	0.382757	14.04	0.0386453	13.14	0.0875912	13.14	-0.0646305	13.14	0.038641	13.14	-0.123346	13.14	0.666571	0.00641441
14.14	0.401398	15.04	0.0426455	14.14	0.0957336	14.14	-0.0589294	14.14	0.0449524	14.14	-0.0835876	14.14	0.693146	-0.0135193
15.14	0.406647	16.04	0.0315928	15.14	0.106476	15.14	-0.0436707	15.14	0.0710754	15.14	-0.00570679	15.14	0.733673	-0.0107117
16.14	0.378076	17.04	0.0128984	16.14	0.0954833	16.14	-0.047461	16.14	0.0829101	16.14	0.00917959	16.14	0.745508	-0.0215821
17.14	0.352735	18.04	0.0298452	17.14	0.111157	17.14	-0.0255613	17.14	0.108228	17.14	0.0329103	17.14	0.771314	-0.0282469
18.14	0.335657	19.04	0.0692301	18.14	0.130701	18.14	0.00643301	18.14	0.149988	18.14	0.0590453	18.14	0.811243	-0.035315
19.14	0.323291	20.04	0.0916605	19.14	0.123828	19.14	0.0223875	19.14	0.184375	19.14	0.0778074	19.14	0.852099	-0.0360842
20.14	0.320929	21.04	0.104277	20.14	0.10523	20.14	0.0286922	20.14	0.171026	20.14	0.0988827	20.14	0.880987	-0.0311222
21.14	0.324481	22.04	0.0904169	21.14	0.0820494	21.14	0.0439634	21.14	0.191302	21.14	0.122577	21.14	0.907977	-0.0334291
22.14	0.306177	23.04	0.0855026	22.14	0.0470214	22.14	0.0409179	22.14	0.167871	22.14	0.129907	22.14	0.892969	-0.0555177
23.14	0.306372	24.04	0.0521865	23.14	0.0472164	23.14	0.0486813	23.14	0.169775	23.14	0.141455	23.14	0.889624	-0.0555668
24.14	0.284509	25.04	0.00555134	24.14	0.0318236	24.14	0.0288939	24.14	0.152551	24.14	0.113245	24.14	0.875818	-0.0741334
25.14	0.260797	26.04	-0.021081	25.14	0.0239806	25.14	0.00640249	25.14	0.144586	25.14	0.0874572	25.14	0.876276	-0.0816102
26.14	0.232837	27.04	-0.0512838	26.14	0.0272703	26.14	-0.00324726	26.14	0.158374	26.14	0.0771971	26.14	0.866504	-0.0789309
27.14	0.214795	28.04	-0.0300941	27.14	0.0606203	27.14	0.00666523	27.14	0.181836	27.14	0.0929689	27.14	0.895459	-0.0729246
28.14	0.217639	29.04	0.00049305	28.14	0.0757933	28.14	0.0368528	28.14	0.226428	28.14	0.128284	28.14	0.946521	-0.0460329
29.14	0.229187	30.04	0.0329609	29.14	0.109436	29.14	0.0719604	29.14	0.274475	29.14	0.197327	29.14	0.983337	-0.0253296
30.14	0.246442	31.04	0.0381308	30.14	0.116071	30.14	0.114606	30.14	0.323346	30.14	0.251569	30.14	1.01927	0.00364399
31.14	0.233911	32.04	0.0588851	31.14	0.101709	31.14	0.14248	31.14	0.333642	31.14	0.279443	31.14	1.03933	0.00539541
32.14	0.229406	33.04	0.0484271	32.14	0.0991573	32.14	0.156652	32.14	0.352697	32.14	0.310095	32.14	1.05192	-0.016077
33.14	0.211261	34.04	0.0269651	33.14	0.113849	33.14	0.146319	33.14	0.334308	33.14	0.301593	33.14	1.0461	-0.0165224
34.14	0.182269	35.04	0.00843287	34.14	0.122333	34.14	0.160296	34.14	0.321673	34.14	0.290179	34.14	1.0353	-0.0357485
35.14	0.174298	36.04	0.00605679	35.14	0.148175	35.14	0.156842	35.14	0.320294	35.14	0.282086	35.14	1.04356	-0.0385923
36.14	0.179651	37.04	0.0137115	36.14	0.181482	36.14	0.173303	36.14	0.321619	36.14	0.301843	36.14	1.07955	-0.0255494
37.14	0.200067	38.04	0.000453472	37.14	0.216669	37.14	0.199945	37.14	0.371942	37.14	0.330438	37.14	1.11474	0.00267935
38.14	0.195898	39.04	0.00405645	38.14	0.206152	38.14	0.2208	38.14	0.383032	38.14	0.353857	38.14	1.13694	-0.000635147
39.14	0.194885	40.04	-0.0271802	39.14	0.193176	39.14	0.22467	39.14	0.399231	39.14	0.372742	39.14	1.13617	0.00140381
40.14	0.17091	41.04	-0.0394511	40.14	0.202649	40.14	0.254406	40.14	0.403332	40.14	0.367077	40.14	1.13514	0.00355196
41.14	0.159357	42.04	-0.050662	41.14	0.185846	41.14	0.280817	41.14	0.393854	41.14	0.362115	41.14	1.12689	-0.0263124
42.14	0.149499	43.04	-0.0512037	42.14	0.189172	42.14	0.283777	42.14	0.386682	42.14	0.368127	42.14	1.10995	-0.0392213
43.14	0.149884	44.04	-0.0607862	43.14	0.192609	43.14	0.266583	43.14	0.411725	43.14	0.380841	43.14	1.1201	-0.0487242
44.14	0.152948	45.04	-0.056217	44.14	0.185907	44.14	0.263055	44.14	0.411493	44.14	0.394891	44.14	1.11852	-0.0737367
45.14	0.159882	46.04	-0.0512536	45.14	0.184296	45.14	0.27182	45.14	0.418182	45.14	0.398285	45.14	1.13718	-0.092926
46.14	0.149408	47.04	-0.0519786	46.14	0.173822	46.14	0.264154	46.14	0.432611	46.14	0.416009	46.14	1.14623	-0.10462
47.14	0.151068	48.04	-0.0408795	47.14	0.195868	47.14	0.272406	47.14	0.449164	47.14	0.419501	47.14	1.15449	-0.0930724
48.14	0.142383	49.04	-0.0213671	48.14	0.191699	48.14	0.306079	48.14	0.436572	48.14	0.423388	48.14	1.17314	-0.0999269
49.14	0.14585	50.04	-0.00408196	49.14	0.19773	49.14	0.309424	49.14	0.436987	49.14	0.460913	49.14	1.17979	-0.098413
50.14	0.14834	51.04	-0.00234795	50.14	0.193017	50.14	0.332178	50.14	0.461572	50.14	0.488672	50.14	1.20059	-0.0971437
51.14	0.164313	52.04	0.00523496	51.14	0.221564	51.14	0.37049	51.14	0.497931	51.14	0.513678	51.14	1.23768	-0.0705504
52.14	0.181055	53.04	0.013308	52.14	0.217187	52.14	0.41189	52.14	0.522974	52.14	0.534326	52.14	1.25088	-0.0564942
53.14	0.182983	54.04	0.00318909	53.14	0.242065	53.14	0.407715	53.14	0.520386	53.14	0.53418	53.14	1.28943	-0.0461426
54.14	0.197052	55.04	-0.035305	54.14	0.251495	54.14	0.406769	54.14	0.527252	54.14	0.541656	54.14	1.29813	-0.0766296
55.14	0.190057	56.04	-0.060117	55.14	0.259027	55.14	0.388055	55.14	0.535516	55.14	0.546136	55.14	1.30248	-0.095099
56.14	0.173737	57.04	-0.0640266	56.14	0.239166	56.14	0.384064	56.14	0.517487	56.14	0.558258	56.14	1.31387	-0.125946
57.14	0.161291	58.04	-0.073097	57.14	0.232214	57.14	0.392493	57.14	0.514807	57.14	0.555578	57.14	1.30656	-0.141687
58.14	0.155444	59.04	-0.0996771	58.14	0.239306	58.14	0.393115	58.14	0.51018	58.14	0.570483	58.14	1.30071	-0.164502
59.14	0.140192	60.04	-0.0827765	59.14	0.222711	59.14	0.383111	59.14	0.496759	59.14	0.580011	59.14	1.28607	-0.180243
60.14	0.158752	61.04	-0.0751636	60.14	0.254089	60.14	0.381897	60.14	0.505554	60.14	0.615906	60.14	1.30389	-0.161804
61.14	0.152087	62.04	-0.0681474	61.14	0.261706	61.14	0.36803	61.14	0.506824	61.14	0.633899	61.14	1.32201	-0.148816
62.14	0.155158	63.04	-0.05563	62.14	0.246466	62.14	0.354987	62.14	0.534064	62.14	0.630621	62.14	1.33631	-0.158197
63.14	0.176971	64.04	-0.0585792	63.14	0.257904	63.14	0.377533	63.14	0.564911	63.14	0.657562	63.14	1.35349	-0.143463
64.14	0.17713	65.04	-0.0654528	64.14	0.270636	64.14	0.401251	64.14	0.553229	64.14	0.651373	64.14	1.34534	-0.138666
65.14	0.153986	66.04	-0.0910802	65.14	0.260431	65.14	0.389825	65.14	0.551691	65.14	0.641168	65.14	1.34686	-0.148871
66.14	0.126617	67.04	-0.0932586	66.14	0.285431	66.14	0.38858	66.14	0.538727	66.14	0.636139	66.14	1.31741	-0.178192
67.14	0.122681	68.04	-0.0926385	67.14	0.289551	67.14	0.40271	67.14	0.530029	67.14	0.632568	67.14	1.31885	-0.180176
68.14	0.12066	69.04	-0.111979	68.14	0.280939	68.14	0.390802	68.14	0.555475	68.14	0.646905	68.14	1.34161	-0.175604
69.14	0.0952454	70.04	-0.108285	69.14	0.256866	69.14	0.389679	69.14	0.559357	69.14	0.686798	69.14	1.36429	-0.183441
70.14	0.0819092	71.04	-0.0988367	70.14	0.24292	70.14	0.404419	70.14	0.585693	70.14	0.706543	70.14	1.39075	-0.188232
71.14	0.067102	72.04	-0.0931885	71.14	0.223596	71.14	0.411706	71.14	0.596277	71.14	0.717248	71.14	1.4078	-0.176184
72.14	0.0441527	73.04	-0.0906525	72.14	0.209802	72.14	0.425989	72.14	0.58114	72.14	0.711023	72.14	1.43966	-0.180212
73.14	0.047296	74.04	-0.0896373	73.14	0.220148	73.14	0.468805	73.14	0.588312	73.14	0.725152	73.14	1.45892	-0.157538
74.14	0.0294251	75.04	-0.0714619	74.14	0.22254	74.14	0.463263	74.14	0.584967	74.14	0.713873	74.14	1.46058	-0.147943
75.14	0.0355468	76.04	-0.0477855	75.14	0.231836	75.14	0.485498	75.14	0.589624	75.14	0.715356	75.14	1.47854	-0.127051
76.14	0.0586915	77.04	-0.0580809	76.14	0.241797	76.14	0.511939	76.14	0.585425	76.14	0.741919	76.14	1.50022	-0.118921
77.14	0.0842042	78.04	-0.0590868	77.14	0.260962	77.14	0.501685	77.14	0.597266	77.14	0.770606	77.14	1.50754	-0.116235
78.14	0.100976	79.04	-0.0455847	78.14	0.261255	78.14	0.500024	78.14	0.578638	78.14	0.778833	78.14	1.50784	-0.135474
79.14	0.158997	80.04	-0.0403264	79.14	0.278259	79.14	0.51239	79.14	0.579285	79.14	0.816101	79.14	1.50531	-0.128113
80.14	0.166937	81.04	-0.050221	80.14	0.281195	80.14	0.510565	80.14	0.593207	80.14	0.823309	80.14	1.50825	-0.147638
81.14	0.171771	82.04	-0.0870581	81.14	0.255877	81.14	0.495868	81.14	0.600726	81.14	0.832049	81.14	1.50856	-0.163556
82.14	0.15545	83.04	-0.096242	82.14	0.227838	82.14	0.4815	82.14	0.600763	82.14	0.820734	82.14	1.49871	-0.188422
83.14	0.15083	84.04	-0.093523	83.14	0.239575	83.14	0.50105	83.14	0.624585	83.14	0.837232	83.14	1.52339	-0.180591
84.14	0.162476	85.04	-0.0746944	84.14	0.242676	84.14	0.515747	84.14	0.653076	84.14	0.868408	84.14	1.54468	-0.155884
85.14	0.168268	86.04	-0.0682373	85.14	0.240655	85.14	0.533258	85.14	0.670587	85.14	0.879327	85.14	1.5556	-0.135809
86.14	0.192621	87.04	-0.0613689	86.14	0.250238	86.14	0.54284	86.14	0.675409	86.14	0.884149	86.14	1.56054	-0.117926
87.14	0.205115	88.04	-0.0463343	87.14	0.282141	87.14	0.566321	87.14	0.68595	87.14	0.889563	87.14	1.56254	-0.119348
88.14	0.209961	89.04	-0.0372767	88.14	0.30542	88.14	0.580444	88.14	0.687622	88.14	0.895142	88.14	1.55701	-0.122192
89.14	0.202112	90.04	-0.0216382	89.14	0.319055	89.14	0.590295	89.14	0.676721	89.14	0.891809	89.14	1.54733	-0.125159
90.14	0.204749	91.04	-0.00626826	90.14	0.330725	90.14	0.612463	90.14	0.677527	90.14	0.901038	90.14	1.53641	-0.120691
91.14	0.213477	92.04	0.00904298	91.14	0.342627	91.14	0.661475	91.14	0.71543	91.14	0.93772	91.14	1.56528	-0.114038
92.14	0.219604	93.04	-0.00110459	92.14	0.329712	92.14	0.66687	92.14	0.741089	92.14	0.946899	92.14	1.5824	-0.119019
93.14	0.209412	94.04	-0.0120263	93.14	0.296814	93.14	0.673035	93.14	0.768005	93.14	0.965393	93.14	1.60614	-0.123718
94.14	0.209802	95.04	0.00209236	94.14	0.286706	94.14	0.683801	94.14	0.768274	94.14	0.955774	94.14	1.61434	-0.122717
95.14	0.215979	96.04	-0.0114002	95.14	0.281287	95.14	0.701819	95.14	0.789465	95.14	0.954382	95.14	1.64213	-0.117761
96.14	0.219629	97.04	-0.0127876	96.14	0.276514	96.14	0.725	96.14	0.793115	96.14	0.963159	96.14	1.64419	-0.126074
97.14	0.229523	98.04	-0.020417	97.14	0.291656	97.14	0.720245	97.14	0.801666	97.14	0.956818	97.14	1.64957	-0.121918
98.14	0.213598	99.04	-0.0164666	98.14	0.305151	98.14	0.72019	98.14	0.792212	98.14	0.965307	98.14	1.65269	-0.128687
99.14	0.215118	100.04	-0.0226588	99.14	0.324982	99.14	0.71756	99.14	0.789215	99.14	0.975372	99.14	1.66141	-0.154633
100.14	0.205926	101.04	-0.0284572	100.14	0.356195	100.14	0.714471	100.14	0.797723	100.14	0.988885	100.14	1.68603	-0.165656
101.14	0.188678	102.04	-0.0145209	101.14	0.365314	101.14	0.718463	101.14	0.817584	101.14	1.0118	101.14	1.72298	-0.171918
102.14	0.181909	103.04	-0.0230389	102.14	0.376001	102.14	0.735864	102.14	0.835596	102.14	1.03286	102.14	1.74526	-0.178687
103.14	0.181036	104.04	-0.0247004	103.14	0.382941	103.14	0.756964	103.14	0.871222	103.14	1.05213	103.14	1.75342	-0.165887
104.14	0.187683	105.04	-0.0149043	104.14	0.363953	104.14	0.759705	104.14	0.901794	104.14	1.07758	104.14	1.76385	-0.171082
105.14	0.184076	106.04	0.00224757	105.14	0.369012	105.14	0.748285	105.14	0.905023	105.14	1.09423	105.14	1.77722	-0.166144
106.14	0.210126	107.04	-0.000776291	106.14	0.391889	106.14	0.749799	106.14	0.903119	106.14	1.11699	106.14	1.79863	-0.153155
107.14	0.222101	108.04	-0.000552893	107.14	0.392145	107.14	0.766778	107.14	0.889581	107.14	1.10796	107.14	1.8001	-0.152289
108.14	0.236725	109.04	0.00479126	108.14	0.383942	108.14	0.756744	108.14	0.878326	108.14	1.09793	108.14	1.81509	-0.171967
109.14	0.240509	110.04	0.000481844	109.14	0.387238	109.14	0.768463	109.14	0.848297	109.14	1.08096	109.14	1.80386	-0.188446
110.14	0.220313	111.04	0.00692868	110.14	0.38877	110.14	0.77439	110.14	0.83042	110.14	1.07346	110.14	1.79551	-0.198633
111.14	0.210351	112.04	0.0104277	111.14	0.394922	111.14	0.789087	111.14	0.839258	111.14	1.07449	111.14	1.82009	-0.190405
112.14	0.19378	113.04	-0.00129271	112.14	0.391901	112.14	0.797174	112.14	0.847345	112.14	1.07086	112.14	1.80657	-0.200507
113.14	0.185773	114.04	-0.00269604	113.14	0.39378	113.14	0.80235	113.14	0.857648	113.14	1.06822	113.14	1.81382	-0.200702
114.14	0.183923	115.04	-0.00214338	114.14	0.396448	114.14	0.811365	114.14	0.883752	114.14	1.0859	114.14	1.811	-0.199378
115.14	0.217688	116.04	-0.00520158	115.14	0.388831	115.14	0.802649	115.14	0.905554	115.14	1.09782	115.14	1.8317	-0.185144
116.14	0.232959	117.04	-0.00506711	116.14	0.366504	116.14	0.808276	116.14	0.899463	116.14	1.10344	116.14	1.82549	-0.189404
117.14	0.252869	118.04	0.0059967	117.14	0.330994	117.14	0.792419	117.14	0.893372	117.14	1.10907	117.14	1.84418	-0.209412
118.14	0.258392	119.04	0.0126233	118.14	0.320282	118.14	0.777802	118.14	0.893524	118.14	1.1152	118.14	1.84311	-0.214752
119.14	0.254901	120.04	0.0244238	119.14	0.31557	119.14	0.782855	119.14	0.900531	119.14	1.14565	119.14	1.85475	-0.227887
120.14	0.258893	121.04	0.0374799	120.14	0.320172	120.14	0.805157	120.14	0.90965	120.14	1.16111	120.14	1.86375	-0.210346
121.14	0.252258	122.04	0.0425208	121.14	0.330627	121.14	0.811462	121.14	0.917419	121.14	1.17694	121.14	1.86627	-0.202576
122.14	0.236719	123.04	0.0270782	122.14	0.349756	122.14	0.802515	122.14	0.92019	122.14	1.18606	122.14	1.84939	-0.182105
123.14	0.210138	124.04	0.00470328	123.14	0.355646	123.14	0.794855	123.14	0.915704	123.14	1.17388	123.14	1.81133	-0.169623
124.14	0.174396	125.04	-0.0462401	124.14	0.362384	124.14	0.778033	124.14	0.906695	124.14	1.17403	124.14	1.80159	-0.169599
125.14	0.129535	126.04	-0.0758708	125.14	0.34035	125.14	0.746845	125.14	0.880878	125.14	1.15053	125.14	1.78151	-0.194928
126.14	0.100403	127.04	-0.0761132	126.14	0.319641	126.14	0.709045	126.14	0.860779	126.14	1.12335	126.14	1.76544	-0.207092
127.14	0.0736938	128.04	-0.0797129	127.14	0.297327	127.14	0.691003	127.14	0.844568	127.14	1.11886	127.14	1.77145	-0.222815
128.14	0.0398927	129.04	-0.0680811	128.14	0.280615	128.14	0.684546	128.14	0.821021	128.14	1.1052	128.14	1.77915	-0.235254
129.14	0.0258789	130.04	-0.0525634	129.14	0.274048	129.14	0.70752	129.14	0.831787	129.14	1.1178	129.14	1.80396	-0.242798
130.14	0.0430908	131.04	-0.0508485	130.14	0.285889	130.14	0.729614	130.14	0.844849	130.14	1.10608	130.14	1.80078	-0.217896
131.14	0.0621948	132.04	-0.0526001	131.14	0.301208	131.14	0.744446	131.14	0.856995	131.14	1.09222	131.14	1.82208	-0.182922
132.14	0.048645	133.04	-0.0391109	132.14	0.309875	132.14	0.755066	132.14	0.86554	132.14	1.10541	132.14	1.84052	-0.176453
133.14	0.0685973	134.04	-0.022104	133.14	0.338251	133.14	0.779413	133.14	0.910394	133.14	1.1206	133.14	1.8579	-0.123541
134.14	0.0850463	135.04	-0.0137653	134.14	0.364465	134.14	0.768274	134.14	0.948205	134.14	1.14169	134.14	1.87032	-0.105383
135.14	0.103375	136.04	-0.00806642	135.14	0.399274	135.14	0.777936	135.14	0.959454	135.14	1.16868	135.14	1.87925	-0.105243
136.14	0.104999	137.04	0.00694323	136.14	0.400775	136.14	0.785297	136.14	0.972797	136.14	1.20742	136.14	1.8749	-0.114606
137.14	0.115338	138.04	0.00653243	137.14	0.399762	137.14	0.779034	137.14	0.98753	137.14	1.2324	137.14	1.85875	-0.12868
138.14	0.139123	139.04	0.0006001	138.14	0.41073	138.14	0.781579	138.14	0.992395	138.14	1.24191	138.14	1.84017	-0.142615
139.14	0.149054	140.04	-0.00466967	139.14	0.403693	139.14	0.784918	139.14	0.985846	139.14	1.24134	139.14	1.8202	-0.167352
140.14	0.15437	141.04	-0.017525	140.14	0.386792	140.14	0.782422	140.14	0.978833	140.14	1.24275	140.14	1.79548	-0.184131
141.14	0.152069	142.04	0.00622606	141.14	0.385345	141.14	0.781464	141.14	0.98703	141.14	1.22421	141.14	1.79416	-0.193512
142.14	0.1672	143.04	-0.00419426	142.14	0.389246	142.14	0.811609	142.14	0.990442	142.14	1.21261	142.14	1.81442	-0.197913
143.14	0.16886	144.04	0.00264478	143.14	0.386389	143.14	0.829504	143.14	0.986243	143.14	1.20792	143.14	1.82145	-0.194299
144.14	0.152362	145.04	0.0127649	144.14	0.379169	144.14	0.830829	144.14	0.980609	144.14	1.22097	144.14	1.82729	-0.214337
145.14	0.158197	146.04	0.00478506	145.14	0.377191	145.14	0.823724	145.14	0.988397	145.14	1.22082	145.14	1.84606	-0.219611
146.14	0.134454	147.04	0.000239849	146.14	0.358697	146.14	0.816217	146.14	0.984796	146.14	1.19842	146.14	1.85491	-0.204657
147.14	0.0999513	148.04	0.00866818	147.14	0.362647	147.14	0.789404	147.14	0.987525	147.14	1.20115	147.14	1.88047	-0.175439
148.14	0.0713744	149.04	0.0242171	148.14	0.369226	148.14	0.790735	148.14	1.00289	148.14	1.22457	148.14	1.89462	-0.149451
149.14	0.0693789	150.04	0.0329821	149.14	0.366376	149.14	0.789838	149.14	1.00065	149.14	1.24186	149.14	1.91008	-0.144
150.14	0.0826354	151.04	0.0457904	150.14	0.386957	150.14	0.778924	150.14	0.991083	150.14	1.27087	150.14	1.93041	-0.139899
151.14	0.0887208	152.04	0.048429	151.14	0.417822	151.14	0.77854	151.14	1.00059	151.14	1.28135	151.14	1.93003	-0.160425
152.14	0.0831909	153.04	0.0315802	152.14	0.440247	152.14	0.794617	152.14	1.00214	152.14	1.31171	152.14	1.93097	-0.167297
153.14	0.0858092	154.04	0.047646	153.14	0.433588	153.14	0.798456	153.14	1.01525	153.14	1.3175	153.14	1.91552	-0.189215
154.14	0.0827394	155.04	0.0351448	154.14	0.439795	154.14	0.813941	154.14	1.03782	154.14	1.31528	154.14	1.9166	-0.19668
155.14	0.0887756	156.04	0.0386653	155.14	0.44632	155.14	0.837433	155.14	1.05472	155.14	1.30557	155.14	1.91519	-0.204315
156.14	0.113745	157.04	0.0530107	156.14	0.456763	156.14	0.858984	156.14	1.09263	156.14	1.31418	156.14	1.92905	-0.187768
157.14	0.130084	158.04	0.071156	157.14	0.451739	157.14	0.874103	157.14	1.10237	157.14	1.32271	157.14	1.91597	-0.17619
158.14	0.15296	159.04	0.0633826	158.14	0.461798	158.14	0.893805	158.14	1.10255	158.14	1.31116	158.14	1.92786	-0.166131
159.14	0.149933	160.04	0.0638514	159.14	0.458771	159.14	0.890167	159.14	1.09769	159.14	1.30655	159.14	1.91446	-0.147675
160.14	0.15174	161.04	0.0704663	160.14	0.4513	160.14	0.893195	160.14	1.09827	160.14	1.32044	160.14	1.91553	-0.125726
161.14	0.14892	162.04	0.0550408	161.14	0.457757	161.14	0.915155	161.14	1.1051	161.14	1.3142	161.14	1.92541	-0.135993
162.14	0.157593	163.04	0.0493109	162.14	0.459839	162.14	0.919189	162.14	1.10339	162.14	1.31116	162.14	1.94824	-0.135742
163.14	0.14184	164.04	0.0339863	163.14	0.470697	163.14	0.91308	163.14	1.11743	163.14	1.31494	163.14	1.97997	-0.141242
164.14	0.134131	165.04	0.0478227	164.14	0.454566	164.14	0.915259	164.14	1.11631	164.14	1.30723	164.14	2.00364	-0.157251
165.14	0.163287	166.04	0.041316	165.14	0.467486	165.14	0.931964	165.14	1.14107	165.14	1.35286	165.14	2.03792	-0.142255
166.14	0.16535	167.04	0.0762179	166.14	0.476019	166.14	0.931952	166.14	1.14435	166.14	1.35615	166.14	2.02619	-0.152643
167.14	0.171973	168.04	0.0731707	167.14	0.46311	167.14	0.917822	167.14	1.14182	167.14	1.37522	167.14	2.04331	-0.128808
168.14	0.171161	169.04	0.0678985	168.14	0.46889	168.14	0.902118	168.14	1.13588	168.14	1.35939	168.14	2.03078	-0.119977
169.14	0.183582	170.04	0.0599396	169.14	0.463001	169.14	0.912097	169.14	1.13011	169.14	1.36339	169.14	1.99694	-0.115979
170.14	0.170429	171.04	0.0521014	170.14	0.469379	170.14	0.918964	170.14	1.13454	170.14	1.36647	170.14	1.98122	-0.0914123
171.14	0.162598	172.04	0.0303431	171.14	0.479858	171.14	0.918335	171.14	1.12061	171.14	1.3717	171.14	1.97534	-0.105225
172.14	0.167883	173.04	0.0286541	172.14	0.460242	172.14	0.918372	172.14	1.11356	172.14	1.38163	172.14	1.96024	-0.135217
173.14	0.165582	174.04	0.0440209	173.14	0.47503	173.14	0.9284	173.14	1.10858	173.14	1.42034	173.14	1.94952	-0.132269
174.14	0.171112	175.04	0.0432928	174.14	0.473236	174.14	0.937714	174.14	1.11093	174.14	1.45175	174.14	1.94406	-0.140533
175.14	0.165674	176.04	0.0601037	175.14	0.479517	175.14	0.938867	175.14	1.10684	175.14	1.4634	175.14	1.94973	-0.155127
176.14	0.185364	177.04	0.0801606	176.14	0.505798	176.14	0.969788	176.14	1.14349	176.14	1.49213	176.14	1.97784	-0.135315
177.14	0.179474	178.04	0.066354	177.14	0.506622	177.14	0.977692	177.14	1.16373	177.14	1.49014	177.14	1.98709	-0.131317
178.14	0.16297	179.04	0.0597236	178.14	0.509528	178.14	0.983893	178.14	1.15626	178.14	1.48011	178.14	1.98292	-0.125604
179.14	0.138733	180.04	0.0644836	179.14	0.49054	179.14	0.979309	179.14	1.17645	179.14	1.46832	179.14	1.96722	-0.119812
180.14	0.126343	181.04	0.0821514	180.14	0.491211	180.14	0.988281	180.14	1.19067	180.14	1.45837	180.14	1.98279	-0.123779
181.14	0.113605	182.04	0.0804055	181.14	0.502643	181.14	0.976764	181.14	1.19234	181.14	1.45467	181.14	1.99422	-0.137128
182.14	0.116376	183.04	0.107957	182.14	0.48747	182.14	0.997724	182.14	1.20524	182.14	1.45927	182.14	1.98759	-0.132648
183.14	0.133484	184.04	0.130179	183.14	0.502747	183.14	1.01141	183.14	1.22369	183.14	1.46613	183.14	2.00409	-0.133728
184.14	0.122949	185.04	0.144461	184.14	0.5021	184.14	1.02895	184.14	1.22097	184.14	1.47573	184.14	2.01187	-0.144263
185.14	0.132501	186.04	0.163712	185.14	0.525201	185.14	1.04498	185.14	1.23577	185.14	1.47747	185.14	2.01812	-0.130805
186.14	0.156329	187.04	0.16807	186.14	0.520953	186.14	1.07527	186.14	1.24654	186.14	1.5013	186.14	2.02767	-0.123334
187.14	0.171857	188.04	0.16287	187.14	0.522198	187.14	1.09068	187.14	1.2523	187.14	1.50206	187.14	2.03929	-0.138568
188.14	0.168097	189.04	0.159795	188.14	0.517218	188.14	1.10267	188.14	1.24781	188.14	1.49427	188.14	2.06299	-0.149896
189.14	0.179096	190.04	0.1594	189.14	0.51308	189.14	1.09731	189.14	1.24184	189.14	1.46474	189.14	2.079	-0.153424
190.14	0.187335	191.04	0.155129	190.14	0.511066	190.14	1.09456	190.14	1.25154	190.14	1.44905	190.14	2.10421	-0.159222
191.14	0.192566	192.04	0.13764	191.14	0.521545	191.14	1.09015	191.14	1.25031	191.14	1.46222	191.14	2.10809	-0.141418
192.14	0.17749	193.04	0.132865	192.14	0.522217	192.14	1.07837	192.14	1.24622	192.14	1.45496	192.14	2.10547	-0.131592
193.14	0.189173	194.04	0.14507	193.14	0.526087	193.14	1.07504	193.14	1.25338	193.14	1.45419	193.14	2.11251	-0.116858
194.14	0.215216	195.04	0.156824	194.14	0.532599	194.14	1.09974	194.14	1.2533	194.14	1.46204	194.14	2.11378	-0.088861
195.14	0.215521	196.04	0.166368	195.14	0.551093	195.14	1.12617	195.14	1.24384	195.14	1.49177	195.14	2.10761	-0.0841613
196.14	0.207904	197.04	0.171929	196.14	0.581927	196.14	1.13747	196.14	1.23696	196.14	1.49709	196.14	2.09499	-0.0641909
197.14	0.214386	198.04	0.179523	197.14	0.59024	197.14	1.14786	197.14	1.21671	197.14	1.49185	197.14	2.10342	-0.0518494
198.14	0.205353	199.04	0.16687	198.14	0.604034	198.14	1.14066	198.14	1.19278	198.14	1.4866	198.14	2.0878	-0.065033
199.14	0.211218	200.04	0.164256	199.14	0.624548	199.14	1.14762	199.14	1.19779	199.14	1.49686	199.14	2.09342	-0.0559936
200.14	0.202508	201.04	0.145071	200.14	0.651849	200.14	1.1488	200.14	1.21984	200.14	1.49792	200.14	2.11413	-0.0776429
201.14	0.217371	202.04	0.129253	201.14	0.670496	201.14	1.1473	201.14	1.24105	201.14	1.4775	201.14	2.12435	-0.0904908
202.14	0.254065	203.04	0.146485	202.14	0.688269	202.14	1.13822	202.14	1.26542	202.14	1.50516	202.14	2.11136	-0.0863891
203.14	0.269745	204.04	0.161273	203.14	0.697601	203.14	1.1489	203.14	1.28769	203.14	1.53012	203.14	2.12863	-0.0744934
204.14	0.261389	205.04	0.161047	204.14	0.699744	204.14	1.14701	204.14	1.29899	204.14	1.55057	204.14	2.12345	-0.0743041
205.14	0.237341	206.04	0.16631	205.14	0.696692	205.14	1.12833	205.14	1.28666	205.14	1.56754	205.14	2.11198	-0.063684
206.14	0.230914	207.04	0.176631	206.14	0.680987	206.14	1.11739	206.14	1.28206	206.14	1.57588	206.14	2.11861	-0.0682802
207.14	0.207464	208.04	0.165928	207.14	0.661444	207.14	1.11628	207.14	1.26313	207.14	1.57001	207.14	2.10432	-0.0786684
208.14	0.183435	209.04	0.165762	208.14	0.634119	208.14	1.11971	208.14	1.24374	208.14	1.55905	208.14	2.09139	-0.103308
209.14	0.187494	210.04	0.154866	209.14	0.612543	209.14	1.15417	209.14	1.24499	209.14	1.54919	209.14	2.09326	-0.114996
210.14	0.208533	211.04	0.172208	210.14	0.622107	210.14	1.16349	210.14	1.24454	210.14	1.52726	210.14	2.09208	-0.123743
211.14	0.227295	212.04	0.19288	211.14	0.616699	211.14	1.18213	211.14	1.26062	211.14	1.52148	211.14	2.08032	-0.119385
212.14	0.235022	213.04	0.213343	212.14	0.631751	212.14	1.17814	212.14	1.25614	212.14	1.51749	212.14	2.08488	-0.123254
213.14	0.254541	214.04	0.230505	213.14	0.642236	213.14	1.17947	213.14	1.26089	213.14	1.52529	213.14	2.08303	-0.125098
214.14	0.269678	215.04	0.254304	214.14	0.665796	214.14	1.16396	214.14	1.2637	214.14	1.51187	214.14	2.10867	-0.128882
215.14	0.284619	216.04	0.26123	215.14	0.655957	215.14	1.18892	215.14	1.29109	215.14	1.52827	215.14	2.12361	-0.104785
216.14	0.280536	217.04	0.239363	216.14	0.652484	216.14	1.16701	216.14	1.30434	216.14	1.55202	216.14	2.12392	-0.0953186
217.14	0.282721	218.04	0.234793	217.14	0.635626	217.14	1.17322	217.14	1.29944	217.14	1.55555	217.14	2.11622	-0.0899596
218.14	0.301611	219.04	0.223506	218.14	0.641455	218.14	1.18931	218.14	1.32334	218.14	1.56321	218.14	2.12058	-0.0743651
219.14	0.29549	220.04	0.226866	219.14	0.619098	219.14	1.18514	219.14	1.33016	219.14	1.56038	219.14	2.13411	-0.0693786
220.14	0.309302	221.04	0.215168	220.14	0.613501	220.14	1.19895	220.14	1.3375	220.14	1.58396	220.14	2.13608	-0.060205
221.14	0.329071	222.04	0.210227	221.14	0.620819	221.14	1.19907	221.14	1.35471	221.14	1.59592	221.14	2.12851	-0.0763245
222.14	0.329645	223.04	0.221145	222.14	0.618707	222.14	1.20355	222.14	1.35125	222.14	1.60101	222.14	2.13189	-0.0763612
223.14	0.351166	224.04	0.257083	223.14	0.617035	223.14	1.19589	223.14	1.31479	223.14	1.60056	223.14	2.13852	-0.0696106
224.14	0.347961	225.04	0.257266	224.14	0.637268	224.14	1.20258	224.14	1.33295	224.14	1.62079	224.14	2.15802	-0.0596313
225.14	0.331702	226.04	0.244838	225.14	0.642371	225.14	1.21622	225.14	1.33207	225.14	1.61808	225.14	2.15348	-0.0638061
226.14	0.329913	227.04	0.249351	226.14	0.645221	226.14	1.20589	226.14	1.33687	226.14	1.59468	226.14	2.13997	-0.0779235
227.14	0.321753	228.04	0.24737	227.14	0.654761	227.14	1.22007	227.14	1.33457	227.14	1.58933	227.14	2.14634	-0.0611815
228.14	0.310584	229.04	0.238596	228.14	0.644202	228.14	1.20292	228.14	1.32804	228.14	1.57816	228.14	2.137	-0.0625854
229.14	0.289001	230.04	0.226254	229.14	0.633728	229.14	1.21722	229.14	1.33124	229.14	1.57819	229.14	2.12592	-0.0626831
230.14	0.282501	231.04	0.225212	230.14	0.622467	230.14	1.20547	230.14	1.31815	230.14	1.57632	230.14	2.13528	-0.0756531
231.14	0.275067	232.04	0.236163	231.14	0.615033	231.14	1.20378	231.14	1.32121	231.14	1.59233	231.14	2.15117	-0.0746644
232.14	0.288861	233.04	0.251536	232.14	0.617718	232.14	1.19951	232.14	1.31523	232.14	1.60405	232.14	2.17155	-0.0713685
233.14	0.269958	234.04	0.240532	233.14	0.605408	233.14	1.18182	233.14	1.28339	233.14	1.59491	233.14	2.17999	-0.0848999
234.14	0.266437	235.04	0.217708	234.14	0.600665	234.14	1.15218	234.14	1.25447	234.14	1.58626	234.14	2.18087	-0.094403
235.14	0.248114	236.04	0.223057	235.14	0.616278	235.14	1.14435	235.14	1.24531	235.14	1.58991	235.14	2.18317	-0.0820861
236.14	0.243249	237.04	0.216845	236.14	0.625696	236.14	1.15719	236.14	1.24642	236.14	1.61117	236.14	2.18295	-0.0956178
237.14	0.237647	238.04	0.217591	237.14	0.618262	237.14	1.15342	237.14	1.22971	237.14	1.62314	237.14	2.17075	-0.0847411
238.14	0.241675	239.04	0.211612	238.14	0.606543	238.14	1.13596	238.14	1.23191	238.14	1.64683	238.14	2.14414	-0.0892577
239.14	0.239563	240.04	0.225855	239.14	0.625427	239.14	1.14374	239.14	1.25262	239.14	1.66083	239.14	2.12982	-0.0599976
240.14	0.236444	241.04	0.226781	240.14	0.642328	240.14	1.16992	240.14	1.27429	240.14	1.66625	240.14	2.14306	-0.0546937
241.14	0.229804	242.04	0.215547	241.14	0.640082	241.14	1.1518	241.14	1.279	241.14	1.65803	241.14	2.1153	-0.0569396
242.14	0.215021	243.04	0.215853	242.14	0.64361	242.14	1.13677	242.14	1.27081	242.14	1.63494	242.14	2.10394	-0.0454774
243.14	0.204498	244.04	0.224179	243.14	0.636261	243.14	1.1398	243.14	1.27335	243.14	1.64713	243.14	2.08023	-0.0589294
244.14	0.211853	245.04	0.227893	244.14	0.663147	244.14	1.17145	244.14	1.30206	244.14	1.65448	244.14	2.09882	-0.0457153
245.14	0.179382	246.04	0.238261	245.14	0.652039	245.14	1.17719	245.14	1.30084	245.14	1.6618	245.14	2.07465	-0.0547485
246.14	0.167139	247.04	0.254064	246.14	0.644556	246.14	1.17935	246.14	1.30874	246.14	1.67886	246.14	2.0679	-0.0571046
247.14	0.173254	248.04	0.262675	247.14	0.651892	247.14	1.19974	247.14	1.33378	247.14	1.69279	247.14	2.09342	-0.0620971
248.14	0.193726	249.04	0.254081	248.14	0.66272	248.14	1.19861	248.14	1.3457	248.14	1.68835	248.14	2.10999	-0.0571289
249.14	0.192834	250.04	0.24879	249.14	0.658533	249.14	1.1899	249.14	1.35458	249.14	1.68112	249.14	2.1307	-0.0580201
250.14	0.205365	251.04	0.259679	250.14	0.656049	250.14	1.20829	250.14	1.33769	250.14	1.67863	250.14	2.13456	-0.0618467
251.14	0.242914	252.04	0.269082	251.14	0.669427	251.14	1.21057	251.14	1.35449	251.14	1.67748	251.14	2.16772	-0.0419984
252.14	0.268829	253.04	0.270089	252.14	0.674469	252.14	1.21841	252.14	1.36417	252.14	1.67361	252.14	2.18045	-0.0238953
253.14	0.282355	254.04	0.276132	253.14	0.678473	253.14	1.21644	253.14	1.36353	253.14	1.67298	253.14	2.19092	-0.0134215
254.14	0.281409	255.04	0.279924	254.14	0.698279	254.14	1.22648	254.14	1.35209	254.14	1.67325	254.14	2.18522	-0.00142813
255.14	0.30816	256.04	0.306716	255.14	0.696954	255.14	1.2232	255.14	1.35723	255.14	1.65911	255.14	2.18731	-0.0158143
256.14	0.309784	257.04	0.319974	256.14	0.714935	256.14	1.23935	256.14	1.35825	256.14	1.65427	256.14	2.19296	-0.0017395
257.14	0.301385	258.04	0.330325	257.14	0.719476	257.14	1.25109	257.14	1.36035	257.14	1.65893	257.14	2.20019	0.00158072
258.14	0.284943	259.04	0.343554	258.14	0.714874	258.14	1.27054	258.14	1.38504	258.14	1.65933	258.14	2.20328	-0.00180054
259.14	0.298377	260.04	0.335359	259.14	0.718421	259.14	1.28373	259.14	1.40494	259.14	1.65775	259.14	2.19901	0.0116334
260.14	0.291046	261.04	0.325438	260.14	0.701202	260.14	1.29276	260.14	1.42691	260.14	1.668	260.14	2.18777	0.00613403
261.14	0.269458	262.04	0.297453	261.14	0.687671	261.14	1.28423	261.14	1.43804	261.14	1.68108	261.14	2.16826	0.0121338
262.14	0.257025	263.04	0.294311	262.14	0.6789	262.14	1.27546	262.14	1.45527	262.14	1.70026	262.14	2.14313	0.00397348
263.14	0.273755	264.04	0.286775	263.14	0.691968	263.14	1.27864	263.14	1.47798	263.14	1.71638	263.14	2.14448	0.00776386
264.14	0.276422	265.04	0.30147	264.14	0.678766	264.14	1.28985	264.14	1.50018	264.14	1.72894	264.14	2.14898	0.00322866
265.14	0.268866	266.04	0.311921	265.14	0.670722	265.14	1.30524	265.14	1.51862	265.14	1.7475	265.14	2.1579	0.00360727
266.14	0.299127	267.04	0.29847	266.14	0.680109	266.14	1.30767	266.14	1.52972	266.14	1.75347	266.14	2.17474	0.00957632
267.14	0.298736	268.04	0.271943	267.14	0.681549	267.14	1.31351	267.14	1.53079	267.14	1.75101	267.14	2.18094	0.0126033
268.14	0.278284	269.04	0.262655	268.14	0.66134	268.14	1.30355	268.14	1.50131	268.14	1.7308	268.14	2.17037	0.00655508
269.14	0.266724	270.04	0.27364	269.14	0.640991	269.14	1.29504	269.14	1.48303	269.14	1.72107	269.14	2.15674	0.00317383
270.14	0.27514	271.04	0.252538	270.14	0.646234	270.14	1.28845	270.14	1.46667	270.14	1.71777	270.14	2.16515	0.0115905
271.14	0.293768	272.04	0.271579	271.14	0.6435	271.14	1.29682	271.14	1.45551	271.14	1.70698	271.14	2.16755	0.0283875
272.14	0.279639	273.04	0.256942	272.14	0.641089	272.14	1.30479	272.14	1.4498	272.14	1.69102	272.14	2.16855	0.0259764
273.14	0.26546	274.04	0.254743	273.14	0.652423	273.14	1.28206	273.14	1.45333	273.14	1.69454	273.14	2.17	0.0326719
274.14	0.260687	275.04	0.26377	274.14	0.669745	274.14	1.28193	274.14	1.46149	274.14	1.6955	274.14	2.19855	0.0460875
275.14	0.263299	276.04	0.266124	275.14	0.696649	275.14	1.28771	275.14	1.46276	275.14	1.70471	275.14	2.22057	0.0486996
276.14	0.240057	277.04	0.257786	276.14	0.715765	276.14	1.29389	276.14	1.45856	276.14	1.70038	276.14	2.21833	0.0548766
277.14	0.221521	278.04	0.255235	277.14	0.732141	277.14	1.27926	277.14	1.47372	277.14	1.68368	277.14	2.24142	0.0558715
278.14	0.223242	279.04	0.259507	278.14	0.758154	278.14	1.28098	278.14	1.48948	278.14	1.69346	278.14	2.25095	0.0563719
279.14	0.249756	280.04	0.259501	279.14	0.766114	279.14	1.29944	279.14	1.49023	279.14	1.68433	279.14	2.276	0.0762944
280.14	0.26742	281.04	0.252541	280.14	0.806604	280.14	1.31503	280.14	1.51571	280.14	1.6838	280.14	2.28634	0.0906618
281.14	0.274176	282.04	0.249442	281.14	0.805548	281.14	1.32642	281.14	1.51783	281.14	1.68091	281.14	2.30628	0.108527
282.14	0.272736	283.04	0.243588	282.14	0.821686	282.14	1.32559	282.14	1.51578	282.14	1.68936	282.14	2.3074	0.128571
283.14	0.285095	284.04	0.234226	283.14	0.829407	283.14	1.33722	283.14	1.50714	283.14	1.70026	283.14	2.31573	0.143982
284.14	0.285608	285.04	0.233029	284.14	0.818201	284.14	1.34445	284.14	1.49935	284.14	1.71005	284.14	2.30795	0.144495
285.14	0.287598	286.04	0.245291	285.14	0.823608	285.14	1.33337	285.14	1.50671	285.14	1.72705	285.14	2.30078	0.117065
286.14	0.272614	287.04	0.249072	286.14	0.82486	286.14	1.31985	286.14	1.49979	286.14	1.72	286.14	2.30692	0.110138
287.14	0.266028	288.04	0.268708	287.14	0.821448	287.14	1.30558	287.14	1.51786	287.14	1.72111	287.14	2.31913	0.0819459
288.14	0.259797	289.04	0.292774	288.14	0.816681	288.14	1.31046	288.14	1.54105	288.14	1.71817	288.14	2.32535	0.0824285
289.14	0.260645	290.04	0.321437	289.14	0.831812	289.14	1.32961	289.14	1.56521	289.14	1.72341	289.14	2.35073	0.0870607
290.14	0.258679	291.04	0.326363	290.14	0.845593	290.14	1.34266	290.14	1.6006	290.14	1.72877	290.14	2.38612	0.101575
291.14	0.260126	292.04	0.332851	291.14	0.832513	291.14	1.34594	291.14	1.60705	291.14	1.71972	291.14	2.42065	0.0898376
292.14	0.263403	293.04	0.313816	292.14	0.81809	292.14	1.35947	292.14	1.61399	292.14	1.7136	292.14	2.41904	0.106665
293.14	0.266357	294.04	0.287092	293.14	0.791015	293.14	1.3678	293.14	1.60449	293.14	1.6991	293.14	2.40039	0.0762935
294.14	0.254266	295.04	0.263114	294.14	0.764154	294.14	1.37219	294.14	1.59582	294.14	1.69506	294.14	2.3645	0.0788512
295.14	0.241473	296.04	0.251161	295.14	0.751361	295.14	1.37416	295.14	1.57521	295.14	1.70571	295.14	2.3434	0.0645933
296.14	0.239691	297.04	0.216938	296.14	0.735175	296.14	1.39582	296.14	1.58698	296.14	1.7154	296.14	2.32319	0.053534
297.14	0.235541	298.04	0.232106	297.14	0.724555	297.14	1.40595	297.14	1.56586	297.14	1.73371	297.14	2.30414	0.0425479
298.14	0.257903	299.04	0.0825932	298.14	0.735442	298.14	1.43027	298.14	1.60458	298.14	1.76767	298.14	2.31357	0.061614
299.14	0.122963	300.04	0.634199	299.14	0.615273	299.14	1.27677	299.14	1.52555	299.14	1.67728	299.14	2.16398	-0.0371931
300.14	0.364967	301.04	-0.118339	300.14	0.720436	300.14	1.3104	300.14	1.86021	300.14	2.26377	300.14	2.9127	0.172218
301.14	0.00566745	302.04	0.313617	301.14	0.305106	301.14	0.935477	301.14	1.01824	301.14	1.02984	301.14	0.940726	-0.354196
302.14	0.0714488	303.04	0.299	302.14	0.548988	302.14	1.11454	302.14	1.39384	302.14	1.66337	302.14	1.93473	-0.0461049
303.14	0.116169	304.04	0.315278	303.14	0.588092	303.14	1.13094	303.14	1.37911	303.14	1.68648	303.14	1.96883	-0.0284848
304.14	0.150702	305.04	0.338662	304.14	0.603339	304.14	1.15949	304.14	1.4156	304.14	1.69965	304.14	2.01362	-0.0380183
305.14	0.17948	306.04	0.333956	305.14	0.599524	305.14	1.17142	305.14	1.41508	305.14	1.73429	305.14	2.04032	-0.0404909
306.14	0.185321	307.04	0.350367	306.14	0.576068	306.14	1.18056	306.14	1.40444	306.14	1.73427	306.14	2.05007	-0.0638244
307.14	0.19306	308.04	0.36754	307.14	0.587103	307.14	1.20319	307.14	1.42206	307.14	1.74531	307.14	2.06562	-0.0574281
308.14	0.211322	309.04	0.379398	308.14	0.598773	308.14	1.19069	308.14	1.43691	308.14	1.74904	308.14	2.07399	-0.0456361
309.14	0.218182	310.04	0.369005	309.14	0.599164	309.14	1.18596	309.14	1.44706	309.14	1.7769	309.14	2.06657	-0.0242494
310.14	0.22699	311.04	0.379991	310.14	0.615784	310.14	1.18109	310.14	1.44745	310.14	1.78888	310.14	2.05194	-0.0187378
311.14	0.240009	312.04	0.38602	311.14	0.634052	311.14	1.17507	311.14	1.47084	311.14	1.78737	311.14	2.02309	-0.0104796
312.14	0.268414	313.04	0.381901	312.14	0.632794	312.14	1.17076	312.14	1.48753	312.14	1.78636	312.14	2.02488	0.0015685
313.14	0.28363	314.04	0.377702	313.14	0.598694	313.14	1.16095	313.14	1.46686	313.14	1.78021	313.14	2.00702	-0.0144653
314.14	0.280786	315.04	0.353497	314.14	0.569849	314.14	1.13906	314.14	1.43618	314.14	1.77883	314.14	1.99136	-0.0322022
315.14	0.26156	316.04	0.350908	315.14	0.546106	315.14	1.12313	315.14	1.41036	315.14	1.76461	315.14	1.97396	-0.0574099
316.14	0.247174	317.04	0.343586	316.14	0.521954	316.14	1.11534	316.14	1.37645	316.14	1.75047	316.14	1.9564	-0.0768005
317.14	0.234345	318.04	0.31656	317.14	0.520721	317.14	1.12399	317.14	1.35703	317.14	1.75705	317.14	1.95847	-0.0785217
318.14	0.227075	319.04	0.305572	318.14	0.51687	318.14	1.1166	318.14	1.35159	318.14	1.75955	318.14	1.96877	-0.0492919
319.14	0.236304	320.04	0.31215	319.14	0.520728	319.14	1.12388	319.14	1.33616	319.14	1.76084	319.14	1.97788	-0.0271237
320.14	0.229364	321.04	0.333687	320.14	0.539301	320.14	1.15038	320.14	1.33056	320.14	1.76318	320.14	2.00036	0.00316787
321.14	0.232581	322.04	0.364777	321.14	0.556067	321.14	1.14408	321.14	1.35331	321.14	1.77787	321.14	2.00858	0.00589642
322.14	0.249054	323.04	0.400619	322.14	0.562531	322.14	1.15433	322.14	1.33926	322.14	1.80777	322.14	2.03177	0.0213928
323.14	0.265808	324.04	0.434073	323.14	0.581116	323.14	1.14044	323.14	1.35077	323.14	1.79694	323.14	2.0368	0.0189819
324.14	0.257538	325.04	0.445228	324.14	0.604339	324.14	1.12851	324.14	1.35263	324.14	1.80453	324.14	2.04025	0.016937
325.14	0.232019	326.04	0.441186	325.14	0.621179	325.14	1.12252	325.14	1.35824	325.14	1.78744	325.14	2.02255	-0.00198999
326.14	0.213531	327.04	0.430761	326.14	0.593902	326.14	1.10587	326.14	1.35574	326.14	1.77859	326.14	2.01382	-0.0076603
327.14	0.203894	328.04	0.417036	327.14	0.581702	327.14	1.13224	327.14	1.35929	327.14	1.7559	327.14	2.01395	-0.00594479
328.14	0.177887	329.04	0.414728	328.14	0.577179	328.14	1.13602	328.14	1.3743	328.14	1.72586	328.14	2.02774	-0.013275
329.14	0.187042	330.04	0.415703	329.14	0.582306	329.14	1.15152	329.14	1.37674	329.14	1.72256	329.14	2.02701	-0.0101013
330.14	0.1953	331.04	0.419675	330.14	0.577625	330.14	1.15331	330.14	1.37853	330.14	1.71459	330.14	2.01708	-0.00623772
331.14	0.213269	332.04	0.435298	331.14	0.583875	331.14	1.16273	331.14	1.37513	331.14	1.70314	331.14	2.02467	0.00965586
332.14	0.223749	333.04	0.439907	332.14	0.580072	332.14	1.15234	332.14	1.35961	332.14	1.68432	332.14	2.04369	0.0222105
333.14	0.210357	334.04	0.434519	333.14	0.56192	333.14	1.13712	333.14	1.3461	333.14	1.67435	333.14	2.03274	0.0093075
334.14	0.188714	335.04	0.43839	334.14	0.551385	334.14	1.12841	334.14	1.3291	334.14	1.68017	334.14	2.0039	0.00658548
335.14	0.188421	336.04	0.406743	335.14	0.541327	335.14	1.12018	335.14	1.33259	335.14	1.67194	335.14	2.00031	-0.0133609
336.14	0.1719	337.04	0.410171	336.14	0.516992	336.14	1.09524	336.14	1.29177	336.14	1.65872	336.14	2.00015	-0.0330563
337.14	0.173883	338.04	0.402163	337.14	0.518487	337.14	1.09271	337.14	1.29339	337.14	1.67181	337.14	2.00408	-0.0388857
338.14	0.158051	339.04	0.392252	338.14	0.53244	338.14	1.08786	338.14	1.26608	338.14	1.67404	338.14	1.99277	-0.0471497
339.14	0.182679	340.04	0.395745	339.14	0.54596	339.14	1.09821	339.14	1.25104	339.14	1.69025	339.14	2.00165	-0.0486447
340.14	0.22389	341.04	0.40211	340.14	0.538953	340.14	1.11464	340.14	1.25123	340.14	1.69105	340.14	2.011	-0.0497921
341.14	0.248139	342.04	0.402462	341.14	0.555634	341.14	1.11301	341.14	1.25497	341.14	1.7103	341.14	2.00803	-0.0434872
342.14	0.234076	343.04	0.381453	342.14	0.570868	342.14	1.12641	342.14	1.27033	342.14	1.69501	342.14	2.0019	-0.06402
343.14	0.225709	344.04	0.407581	343.14	0.572266	343.14	1.1311	343.14	1.26978	343.14	1.67822	343.14	1.98706	-0.0572505
344.14	0.236872	345.04	0.408479	344.14	0.591242	344.14	1.1303	344.14	1.31036	344.14	1.68731	344.14	2.00274	-0.0291193
345.14	0.223309	346.04	0.428432	345.14	0.60246	345.14	1.13835	345.14	1.32988	345.14	1.69719	345.14	2.01396	-0.0120423
346.14	0.20437	347.04	0.422007	346.14	0.60293	346.14	1.12258	346.14	1.33059	346.14	1.68142	346.14	1.99685	-0.00107425
347.14	0.199945	348.04	0.452045	347.14	0.565668	347.14	1.10961	347.14	1.31213	347.14	1.65856	347.14	1.96557	0.0112245
348.14	0.220318	349.04	0.450846	348.14	0.571271	348.14	1.11424	348.14	1.33787	348.14	1.66136	348.14	1.97361	0.028424
349.14	0.209411	350.04	0.441466	349.14	0.570861	349.14	1.08734	349.14	1.34735	349.14	1.67364	349.14	1.97076	0.0391232
350.14	0.200824	351.04	0.436061	350.14	0.54848	350.14	1.06972	350.14	1.33937	350.14	1.65859	350.14	1.95571	0.0337093
351.14	0.179144	352.04	0.421454	351.14	0.545233	351.14	1.05195	351.14	1.35102	351.14	1.63813	351.14	1.95685	0.00678083
352.14	0.164252	353.04	0.414939	352.14	0.53681	352.14	1.05988	352.14	1.36396	352.14	1.60688	352.14	1.96345	-0.0147035
353.14	0.173669	354.04	0.400977	353.14	0.538537	353.14	1.06478	353.14	1.35128	353.14	1.61129	353.14	1.99105	-0.0148074
354.14	0.171594	355.04	0.391284	354.14	0.512781	354.14	1.05746	354.14	1.3204	354.14	1.61422	354.14	1.97701	-0.0189577
355.14	0.18985	356.04	0.398972	355.14	0.491974	355.14	1.07425	355.14	1.31241	355.14	1.59842	355.14	1.98026	-0.0197449
356.14	0.232117	357.04	0.410834	356.14	0.495178	356.14	1.07623	356.14	1.315	356.14	1.61737	356.14	1.98615	-0.0158079
357.14	0.260553	358.04	0.408944	357.14	0.49444	357.14	1.07794	357.14	1.30523	357.14	1.62506	357.14	1.97613	-0.00751328
358.14	0.265655	359.04	0.424818	358.14	0.488434	358.14	1.08304	358.14	1.30899	358.14	1.64969	358.14	1.96353	0.00344846
359.14	0.287989	360.04	0.435847	359.14	0.496851	359.14	1.0856	359.14	1.31936	359.14	1.6575	359.14	1.96243	0.00258818
360.14	0.288837	361.04	0.454125	360.14	0.509052	360.14	1.09072	360.14	1.33413	360.14	1.6592	360.14	1.96804	-0.0046199
361.14	0.302704	362.04	0.453559	361.14	0.523529	361.14	1.08102	361.14	1.31796	361.14	1.67892	361.14	1.95004	-0.00503537
362.14	0.300684	363.04	0.445318	362.14	0.527979	362.14	1.08547	362.14	1.32913	362.14	1.68655	362.14	1.96292	-0.018286
363.14	0.292389	364.04	0.444155	363.14	0.514313	363.14	1.09622	363.14	1.33841	363.14	1.70377	363.14	1.97464	-0.0187683
364.14	0.286932	365.04	0.452796	364.14	0.495429	364.14	1.11408	364.14	1.33222	364.14	1.71467	364.14	1.98884	-0.028009
365.14	0.266419	366.04	0.467282	365.14	0.487244	365.14	1.11969	365.14	1.35162	365.14	1.71368	365.14	1.98004	-0.028137
366.14	0.247467	367.04	0.480238	366.14	0.49173	366.14	1.11758	366.14	1.36111	366.14	1.71951	366.14	2.00601	-0.0108339
367.14	0.268945	368.04	0.502077	367.14	0.506494	367.14	1.12393	367.14	1.35769	367.14	1.72524	367.14	2.01296	0.0039306
368.14	0.270575	369.04	0.492234	368.14	0.509588	368.14	1.11921	368.14	1.3548	368.14	1.73139	368.14	2.02729	0.0364439
369.14	0.287872	370.04	0.489313	369.14	0.519805	369.14	1.11356	369.14	1.34524	369.14	1.72525	369.14	2.03091	0.0698542
370.14	0.287682	371.04	0.45258	370.14	0.554284	370.14	1.10506	370.14	1.32247	370.14	1.7225	370.14	2.0295	0.0664908
[truncated: 930 more rows]

## Sheet: Fig 5d - a1antitrypsin
Cycle: 18 antitrypsin 0.012 µ_X	Cycle: 18 antitrypsin 0.012 µ_Y	Cycle: 19 antitrypsin 0.025 µ_X	Cycle: 19 antitrypsin 0.025 µ_Y	Cycle: 20 antitrypsin 0.05 µM_X	Cycle: 20 antitrypsin 0.05 µM_Y	Cycle: 21 antitrypsin 0.1 µM_X	Cycle: 21 antitrypsin 0.1 µM_Y	Cycle: 22 antitrypsin 0.5 µM_X	Cycle: 22 antitrypsin 0.5 µM_Y	Cycle: 23 antitrypsin 1 µM_X	Cycle: 23 antitrypsin 1 µM_Y
[truncated: 1,362 more rows]

[truncated: 4 more sheets: Fig S4a, Fig S4b, Fig 4, Fig S2]
